# Supplementary material for: Model-based optimization of combination protocols for irradiation-insensitive cancers
Source: Sci Rep. 2020 Jul 28;10:12652. doi: 10.1038/s41598-020-69380-6 (PMC7387345; doi:10.1038/s41598-020-69380-6)
Supplement: Supplementary file 2 — S1 Code. [file 41598_2020_69380_MOESM2_ESM.zip]

Archive with 5 entries (3 files):
- S2_Code_BioNetGen/
- S2_Code_BioNetGen/combination_protocol.bngl
- S2_Code_BioNetGen/export/
- S2_Code_BioNetGen/export/combination_protocol_sbml.xml
- S2_Code_BioNetGen/ReadMe.txt
