# Supplementary material for: Model-based optimization of combination protocols for irradiation-insensitive cancers
Source: Sci Rep. 2020 Jul 28;10:12652. doi: 10.1038/s41598-020-69380-6 (PMC7387345; doi:10.1038/s41598-020-69380-6)
Supplement: Supplementary file 2 — S1 Code. [file 41598_2020_69380_MOESM2_ESM.zip › S2_Code_BioNetGen/export/combination_protocol_sbml.xml]

<?xml version="1.0" encoding="UTF-8"?>
<!-- Created by BioNetGen 2.2.6  -->
<sbml xmlns="http://www.sbml.org/sbml/level2/version3" level="2" version="3">
  <model id="combination_protocol3">
    <listOfCompartments>
      <compartment id="cell" size="1"/>
    </listOfCompartments>
    <listOfSpecies>
      <species id="S1" compartment="cell" initialConcentration="10000" name="SIAH1(S19~0)"/>
      <species id="S2" compartment="cell" initialConcentration="10000" name="ATM(S1981~0)"/>
      <species id="S3" compartment="cell" initialConcentration="10000" name="PI3K()"/>
      <species id="S4" compartment="cell" initialConcentration="10000" name="PtdIns(s~PP)"/>
      <species id="S5" compartment="cell" initialConcentration="10000" name="AKT(T308~0)"/>
      <species id="S6" compartment="cell" initialConcentration="30000" name="Rb(S567~0,b)"/>
      <species id="S7" compartment="cell" initialConcentration="20000" name="E2F1(b)"/>
      <species id="S8" compartment="cell" initialConcentration="10000" name="BclXL(b)"/>
      <species id="S9" compartment="cell" initialConcentration="6000" name="Bad(S75_S99~0,b)"/>
      <species id="S10" compartment="cell" initialConcentration="20000" name="Fourteen_3_3(b)"/>
      <species id="S11" compartment="cell" initialConcentration="2" name="gene_Wip1(tf~0)"/>
      <species id="S12" compartment="cell" initialConcentration="2" name="gene_Mdm2(tf~0)"/>
      <species id="S13" compartment="cell" initialConcentration="2" name="gene_p21(tf~0)"/>
      <species id="S14" compartment="cell" initialConcentration="2" name="gene_PTEN(tf~0)"/>
      <species id="S15" compartment="cell" initialConcentration="2" name="gene_Bax(tf~0)"/>
      <species id="S16" compartment="cell" initialConcentration="0" name="gene_Wip1(tf~1)"/>
      <species id="S17" compartment="cell" initialConcentration="0" name="gene_Mdm2(tf~1)"/>
      <species id="S18" compartment="cell" initialConcentration="0" name="gene_p21(tf~1)"/>
      <species id="S19" compartment="cell" initialConcentration="0" name="gene_PTEN(tf~1)"/>
      <species id="S20" compartment="cell" initialConcentration="0" name="gene_Bax(tf~1)"/>
      <species id="S21" compartment="cell" initialConcentration="0" name="DNA_DSB()"/>
      <species id="S22" compartment="cell" initialConcentration="0" name="ATM(S1981~P)"/>
      <species id="S23" compartment="cell" initialConcentration="0" name="SIAH1(S19~P)"/>
      <species id="S24" compartment="cell" initialConcentration="0" name="HIPK2()"/>
      <species id="S25" compartment="cell" initialConcentration="0" name="mRNA_Wip1()"/>
      <species id="S26" compartment="cell" initialConcentration="0" name="Wip1()"/>
      <species id="S27" compartment="cell" initialConcentration="0" name="p53(S15_S20~0,S46~0)"/>
      <species id="S28" compartment="cell" initialConcentration="0" name="mRNA_Mdm2()"/>
      <species id="S29" compartment="cell" initialConcentration="0" name="Mdm2(Inh~D,S166_S186~0,S395~0,loc~Cyt)"/>
      <species id="S30" compartment="cell" initialConcentration="0" name="mRNA_PTEN()"/>
      <species id="S31" compartment="cell" initialConcentration="0" name="PTEN()"/>
      <species id="S32" compartment="cell" initialConcentration="0" name="PtdIns(s~PPP)"/>
      <species id="S33" compartment="cell" initialConcentration="0" name="AKT(T308~P)"/>
      <species id="S34" compartment="cell" initialConcentration="0" name="mRNA_p21()"/>
      <species id="S35" compartment="cell" initialConcentration="0" name="p21(b)"/>
      <species id="S36" compartment="cell" initialConcentration="0" name="Cyclin_E(b)"/>
      <species id="S37" compartment="cell" initialConcentration="0" name="Rb(S567~P,b)"/>
      <species id="S38" compartment="cell" initialConcentration="0" name="E2F1(b!1).Rb(S567~0,b!1)"/>
      <species id="S39" compartment="cell" initialConcentration="0" name="mRNA_Bax()"/>
      <species id="S40" compartment="cell" initialConcentration="0" name="Bax(b)"/>
      <species id="S41" compartment="cell" initialConcentration="0" name="Bad(S75_S99~0,b!1).BclXL(b!1)"/>
      <species id="S42" compartment="cell" initialConcentration="0" name="Bad(S75_S99~PP,b)"/>
      <species id="S43" compartment="cell" initialConcentration="0" name="Caspase(csp~Pro)"/>
      <species id="S44" compartment="cell" initialConcentration="0" name="Mdm2_Inh_oral()"/>
      <species id="S45" compartment="cell" initialConcentration="0" name="p53(S15_S20~PP,S46~0)"/>
      <species id="S46" compartment="cell" initialConcentration="0" name="p53(S15_S20~0,S46~P)"/>
      <species id="S47" compartment="cell" initialConcentration="0" name="Mdm2(Inh~D,S166_S186~PP,S395~0,loc~Cyt)"/>
      <species id="S48" compartment="cell" initialConcentration="0" name="Cyclin_E(b!1).p21(b!1)"/>
      <species id="S49" compartment="cell" initialConcentration="0" name="Bax(b!1).BclXL(b!1)"/>
      <species id="S50" compartment="cell" initialConcentration="0" name="Bad(S75_S99~PP,b!1).Fourteen_3_3(b!1)"/>
      <species id="S51" compartment="cell" initialConcentration="0" name="Caspase(csp~Act)"/>
      <species id="S52" compartment="cell" initialConcentration="0" name="Mdm2(Inh~A,S166_S186~0,S395~0,loc~Cyt)"/>
      <species id="S53" compartment="cell" initialConcentration="0" name="Mdm2_Inh_blood()"/>
      <species id="S54" compartment="cell" initialConcentration="0" name="p53(S15_S20~PP,S46~P)"/>
      <species id="S55" compartment="cell" initialConcentration="0" name="Mdm2(Inh~A,S166_S186~PP,S395~0,loc~Cyt)"/>
      <species id="S56" compartment="cell" initialConcentration="0" name="Mdm2(Inh~D,S166_S186~PP,S395~0,loc~Nuc)"/>
      <species id="S57" compartment="cell" initialConcentration="0" name="Mdm2(Inh~A,S166_S186~PP,S395~0,loc~Nuc)"/>
      <species id="S58" compartment="cell" initialConcentration="0" name="Mdm2(Inh~D,S166_S186~PP,S395~P,loc~Nuc)"/>
      <species id="S59" compartment="cell" initialConcentration="0" name="Mdm2(Inh~A,S166_S186~PP,S395~P,loc~Nuc)"/>
    </listOfSpecies>
    <listOfParameters>
      <!-- Independent variables -->
      <parameter id="STOCHASTIC_GENES" value="0"/>
      <parameter id="IR_duration" value="600"/>
      <parameter id="IR_Gy" value="4"/>
      <parameter id="DNA_DSB_per_1Gy" value="10"/>
      <parameter id="is_IR_switched_on" value="0"/>
      <parameter id="has_DNA_DSB_repair" value="1"/>
      <parameter id="can_Caspase_make_DNA_DSB" value="1"/>
      <parameter id="scale" value="10"/>
      <parameter id="DNA_DSB_Repair_Cplx_total" value="20"/>
      <parameter id="DNA_DSB_max" value="1000000"/>
      <parameter id="_q0" value="1e-005"/>
      <parameter id="n_pten_alleles" value="2"/>
      <parameter id="n_mdm2_alleles" value="2"/>
      <parameter id="n_wip1_alleles" value="2"/>
      <parameter id="n_p21_alleles" value="2"/>
      <parameter id="n_bax_alleles" value="2"/>
      <parameter id="q2" value="0.003"/>
      <parameter id="_s" value="0.1"/>
      <parameter id="p1" value="0.0003"/>
      <parameter id="d2" value="3e-005"/>
      <parameter id="d3" value="0.0001"/>
      <parameter id="d5" value="0.0001"/>
      <parameter id="d8" value="0.0001"/>
      <parameter id="d9" value="3e-005"/>
      <parameter id="d12" value="10000"/>
      <parameter id="_u" value="0.001"/>
      <parameter id="i1" value="0.001"/>
      <parameter id="_g" value="0.0001"/>
      <parameter id="_gg" value="1e-013"/>
      <parameter id="h" value="2"/>
      <parameter id="M1" value="5"/>
      <parameter id="Mdm2_Inh" value="0"/>
      <parameter id="kd" value="4.63e-005"/>
      <parameter id="dr1" value="0.00028"/>
      <parameter id="dr2" value="7e-005"/>
      <!-- Dependent variables -->
      <parameter id="DNA_DSB_due_to_IR" constant="true"/>
      <parameter id="_total" constant="true"/>
      <parameter id="SIAH1_total" constant="true"/>
      <parameter id="ATM_total" constant="true"/>
      <parameter id="AKT_total" constant="true"/>
      <parameter id="PIP_total" constant="true"/>
      <parameter id="Rb_total" constant="true"/>
      <parameter id="E2F1_total" constant="true"/>
      <parameter id="BclXL_total" constant="true"/>
      <parameter id="Bad_total" constant="true"/>
      <parameter id="Fourteen_3_3_total" constant="true"/>
      <parameter id="PI3K_total" constant="true"/>
      <parameter id="rep" constant="true"/>
      <parameter id="h1" constant="true"/>
      <parameter id="h2" constant="true"/>
      <parameter id="a1" constant="true"/>
      <parameter id="a2" constant="true"/>
      <parameter id="q0_pten" constant="true"/>
      <parameter id="q0_wip1" constant="true"/>
      <parameter id="q0_mdm2" constant="true"/>
      <parameter id="q0_bax" constant="true"/>
      <parameter id="q0_p21" constant="true"/>
      <parameter id="_q1" constant="true"/>
      <parameter id="q1_pten" constant="true"/>
      <parameter id="q1_mdm2" constant="true"/>
      <parameter id="q1_wip1" constant="true"/>
      <parameter id="q1_p21" constant="true"/>
      <parameter id="q1_bax" constant="true"/>
      <parameter id="s1" constant="true"/>
      <parameter id="s2" constant="true"/>
      <parameter id="s3" constant="true"/>
      <parameter id="s4" constant="true"/>
      <parameter id="s5" constant="true"/>
      <parameter id="_t" constant="true"/>
      <parameter id="t1" constant="true"/>
      <parameter id="t2" constant="true"/>
      <parameter id="t3" constant="true"/>
      <parameter id="t4" constant="true"/>
      <parameter id="t5" constant="true"/>
      <parameter id="_ss" constant="true"/>
      <parameter id="s6" constant="true"/>
      <parameter id="s7" constant="true"/>
      <parameter id="s8" constant="true"/>
      <parameter id="s9" constant="true"/>
      <parameter id="s10" constant="true"/>
      <parameter id="p2" constant="true"/>
      <parameter id="p3" constant="true"/>
      <parameter id="p4" constant="true"/>
      <parameter id="p5" constant="true"/>
      <parameter id="p6" constant="true"/>
      <parameter id="p7" constant="true"/>
      <parameter id="p8" constant="true"/>
      <parameter id="p9" constant="true"/>
      <parameter id="p10" constant="true"/>
      <parameter id="p12" constant="true"/>
      <parameter id="d1" constant="true"/>
      <parameter id="d4" constant="true"/>
      <parameter id="d6" constant="true"/>
      <parameter id="d7" constant="true"/>
      <parameter id="_b" constant="true"/>
      <parameter id="b1" constant="true"/>
      <parameter id="b2" constant="true"/>
      <parameter id="b3" constant="true"/>
      <parameter id="b4" constant="true"/>
      <parameter id="b5" constant="true"/>
      <parameter id="u1" constant="true"/>
      <parameter id="u2" constant="true"/>
      <parameter id="u3" constant="true"/>
      <parameter id="u5" constant="true"/>
      <parameter id="u6" constant="true"/>
      <parameter id="g1" constant="true"/>
      <parameter id="g2" constant="true"/>
      <parameter id="g3" constant="true"/>
      <parameter id="g4" constant="true"/>
      <parameter id="g5" constant="true"/>
      <parameter id="g6" constant="true"/>
      <parameter id="g7" constant="true"/>
      <parameter id="g8" constant="true"/>
      <parameter id="g9" constant="true"/>
      <parameter id="g101" constant="true"/>
      <parameter id="g11" constant="true"/>
      <parameter id="g12" constant="true"/>
      <parameter id="g13" constant="true"/>
      <parameter id="g14" constant="true"/>
      <parameter id="g15" constant="true"/>
      <parameter id="g16" constant="true"/>
      <parameter id="g17" constant="true"/>
      <parameter id="g19" constant="true"/>
      <parameter id="g20" constant="true"/>
      <parameter id="M2" constant="true"/>
      <parameter id="M3" constant="true"/>
      <parameter id="ka" constant="true"/>
      <parameter id="_rateLaw14" constant="true"/>
      <parameter id="_rateLaw16" constant="true"/>
      <parameter id="_rateLaw26" constant="true"/>
      <parameter id="_rateLaw28" constant="true"/>
      <parameter id="_rateLaw37" constant="true"/>
      <parameter id="_rateLaw39" constant="true"/>
      <parameter id="_rateLaw45" constant="true"/>
      <parameter id="_rateLaw47" constant="true"/>
      <parameter id="_rateLaw54" constant="true"/>
      <parameter id="_rateLaw56" constant="true"/>
      <!-- Observables -->
      <parameter id="DNA_DSB_tot" constant="false"/>
      <parameter id="ATM_p" constant="false"/>
      <parameter id="gene_Wip1_on" constant="false"/>
      <parameter id="mRNA_Wip1" constant="false"/>
      <parameter id="Wip1_tot" constant="false"/>
      <parameter id="SIAH1_tot" constant="false"/>
      <parameter id="SIAH1_u" constant="false"/>
      <parameter id="SIAH1_p" constant="false"/>
      <parameter id="HIPK2_tot" constant="false"/>
      <parameter id="p53_arr" constant="false"/>
      <parameter id="p53_kill" constant="false"/>
      <parameter id="gene_Mdm2_on" constant="false"/>
      <parameter id="mRNA_Mdm2" constant="false"/>
      <parameter id="Mdm2_cyt_0p" constant="false"/>
      <parameter id="Mdm2_nuc_2p" constant="false"/>
      <parameter id="PI3K_tot" constant="false"/>
      <parameter id="gene_PTEN_on" constant="false"/>
      <parameter id="mRNA_PTEN" constant="false"/>
      <parameter id="PTEN_tot" constant="false"/>
      <parameter id="PIP3" constant="false"/>
      <parameter id="AKT_p" constant="false"/>
      <parameter id="Mdm2_cyt_0p_inh" constant="false"/>
      <parameter id="Mdm2_cyt_2p_inh" constant="false"/>
      <parameter id="Mdm2_nuc_2p_inh" constant="false"/>
      <parameter id="Mdm2_nuc_3p_inh" constant="false"/>
      <parameter id="Mdm2_Inh_oral" constant="false"/>
      <parameter id="Mdm2_Inh_blood" constant="false"/>
      <parameter id="Mdm2_Inh_complex" constant="false"/>
      <parameter id="gene_p21_on" constant="false"/>
      <parameter id="mRNA_p21" constant="false"/>
      <parameter id="p21_tot" constant="false"/>
      <parameter id="p21_free" constant="false"/>
      <parameter id="CyclinE_tot" constant="false"/>
      <parameter id="CyclinE_free" constant="false"/>
      <parameter id="Rb_p_free" constant="false"/>
      <parameter id="E2F1_free" constant="false"/>
      <parameter id="gene_Bax_on" constant="false"/>
      <parameter id="mRNA_Bax" constant="false"/>
      <parameter id="Bax_free" constant="false"/>
      <parameter id="Caspase_act" constant="false"/>
      <!-- Global functions -->
      <parameter id="gene_Wip1_activity" constant="false"/>
      <parameter id="gene_Mdm2_activity" constant="false"/>
      <parameter id="gene_p21_activity" constant="false"/>
      <parameter id="gene_PTEN_activity" constant="false"/>
      <parameter id="gene_Bax_activity" constant="false"/>
      <parameter id="Mdm2_Inh_binding" constant="false"/>
      <parameter id="_rateLaw1" constant="false"/>
      <parameter id="_rateLaw2" constant="false"/>
      <parameter id="_rateLaw3" constant="false"/>
      <parameter id="_rateLaw4" constant="false"/>
      <parameter id="_rateLaw5" constant="false"/>
      <parameter id="_rateLaw6" constant="false"/>
      <parameter id="_rateLaw7" constant="false"/>
      <parameter id="_rateLaw8" constant="false"/>
      <parameter id="_rateLaw9" constant="false"/>
      <parameter id="_rateLaw10" constant="false"/>
      <parameter id="_rateLaw11" constant="false"/>
      <parameter id="_rateLaw12" constant="false"/>
      <parameter id="_rateLaw13" constant="false"/>
      <parameter id="_rateLaw15" constant="false"/>
      <parameter id="_rateLaw17" constant="false"/>
      <parameter id="_rateLaw18" constant="false"/>
      <parameter id="_rateLaw19" constant="false"/>
      <parameter id="_rateLaw20" constant="false"/>
      <parameter id="_rateLaw21" constant="false"/>
      <parameter id="_rateLaw22" constant="false"/>
      <parameter id="_rateLaw23" constant="false"/>
      <parameter id="_rateLaw24" constant="false"/>
      <parameter id="_rateLaw25" constant="false"/>
      <parameter id="_rateLaw27" constant="false"/>
      <parameter id="_rateLaw29" constant="false"/>
      <parameter id="_rateLaw30" constant="false"/>
      <parameter id="_rateLaw31" constant="false"/>
      <parameter id="_rateLaw32" constant="false"/>
      <parameter id="_rateLaw33" constant="false"/>
      <parameter id="_rateLaw34" constant="false"/>
      <parameter id="_rateLaw35" constant="false"/>
      <parameter id="_rateLaw36" constant="false"/>
      <parameter id="_rateLaw38" constant="false"/>
      <parameter id="_rateLaw40" constant="false"/>
      <parameter id="_rateLaw41" constant="false"/>
      <parameter id="_rateLaw42" constant="false"/>
      <parameter id="_rateLaw43" constant="false"/>
      <parameter id="_rateLaw44" constant="false"/>
      <parameter id="_rateLaw46" constant="false"/>
      <parameter id="_rateLaw48" constant="false"/>
      <parameter id="_rateLaw49" constant="false"/>
      <parameter id="_rateLaw50" constant="false"/>
      <parameter id="_rateLaw51" constant="false"/>
      <parameter id="_rateLaw52" constant="false"/>
      <parameter id="_rateLaw53" constant="false"/>
      <parameter id="_rateLaw55" constant="false"/>
      <parameter id="_rateLaw57" constant="false"/>
      <parameter id="_rateLaw58" constant="false"/>
      <parameter id="_rateLaw59" constant="false"/>
      <parameter id="_rateLaw60" constant="false"/>
    </listOfParameters>
    <listOfInitialAssignments>
      <!-- Dependent variables -->
      <initialAssignment symbol="DNA_DSB_due_to_IR">
        <math xmlns="http://www.w3.org/1998/Math/MathML">
          <apply>
            <divide/>
            <apply>
              <times/>
              <ci> DNA_DSB_per_1Gy </ci>
              <ci> IR_Gy </ci>
            </apply>
            <ci> IR_duration </ci>
          </apply>
        </math>
      </initialAssignment>
      <initialAssignment symbol="_total">
        <math xmlns="http://www.w3.org/1998/Math/MathML">
          <apply>
            <divide/>
            <apply>
              <power/>
              <cn> 10 </cn>
              <cn> 5 </cn>
            </apply>
            <ci> scale </ci>
          </apply>
        </math>
      </initialAssignment>
      <initialAssignment symbol="SIAH1_total">
        <math xmlns="http://www.w3.org/1998/Math/MathML">
          <ci> _total </ci>
        </math>
      </initialAssignment>
      <initialAssignment symbol="ATM_total">
        <math xmlns="http://www.w3.org/1998/Math/MathML">
          <ci> _total </ci>
        </math>
      </initialAssignment>
      <initialAssignment symbol="AKT_total">
        <math xmlns="http://www.w3.org/1998/Math/MathML">
          <ci> _total </ci>
        </math>
      </initialAssignment>
      <initialAssignment symbol="PIP_total">
        <math xmlns="http://www.w3.org/1998/Math/MathML">
          <ci> _total </ci>
        </math>
      </initialAssignment>
      <initialAssignment symbol="Rb_total">
        <math xmlns="http://www.w3.org/1998/Math/MathML">
          <apply>
            <times/>
            <cn> 3 </cn>
            <ci> _total </ci>
          </apply>
        </math>
      </initialAssignment>
      <initialAssignment symbol="E2F1_total">
        <math xmlns="http://www.w3.org/1998/Math/MathML">
          <apply>
            <times/>
            <cn> 2 </cn>
            <ci> _total </ci>
          </apply>
        </math>
      </initialAssignment>
      <initialAssignment symbol="BclXL_total">
        <math xmlns="http://www.w3.org/1998/Math/MathML">
          <ci> _total </ci>
        </math>
      </initialAssignment>
      <initialAssignment symbol="Bad_total">
        <math xmlns="http://www.w3.org/1998/Math/MathML">
          <apply>
            <divide/>
            <apply>
              <times/>
              <cn> 6 </cn>
              <apply>
                <power/>
                <cn> 10 </cn>
                <cn> 4 </cn>
              </apply>
            </apply>
            <ci> scale </ci>
          </apply>
        </math>
      </initialAssignment>
      <initialAssignment symbol="Fourteen_3_3_total">
        <math xmlns="http://www.w3.org/1998/Math/MathML">
          <apply>
            <divide/>
            <apply>
              <times/>
              <cn> 2 </cn>
              <apply>
                <power/>
                <cn> 10 </cn>
                <cn> 5 </cn>
              </apply>
            </apply>
            <ci> scale </ci>
          </apply>
        </math>
      </initialAssignment>
      <initialAssignment symbol="PI3K_total">
        <math xmlns="http://www.w3.org/1998/Math/MathML">
          <ci> _total </ci>
        </math>
      </initialAssignment>
      <initialAssignment symbol="rep">
        <math xmlns="http://www.w3.org/1998/Math/MathML">
          <apply>
            <times/>
            <ci> has_DNA_DSB_repair </ci>
            <apply>
              <power/>
              <cn> 10 </cn>
              <cn> -3 </cn>
            </apply>
          </apply>
        </math>
      </initialAssignment>
      <initialAssignment symbol="h1">
        <math xmlns="http://www.w3.org/1998/Math/MathML">
          <apply>
            <times/>
            <ci> is_IR_switched_on </ci>
            <apply>
              <power/>
              <cn> 10 </cn>
              <cn> -6 </cn>
            </apply>
          </apply>
        </math>
      </initialAssignment>
      <initialAssignment symbol="h2">
        <math xmlns="http://www.w3.org/1998/Math/MathML">
          <apply>
            <times/>
            <apply>
              <times/>
              <ci> can_Caspase_make_DNA_DSB </ci>
              <apply>
                <power/>
                <cn> 10 </cn>
                <cn> -13 </cn>
              </apply>
            </apply>
            <ci> scale </ci>
          </apply>
        </math>
      </initialAssignment>
      <initialAssignment symbol="a1">
        <math xmlns="http://www.w3.org/1998/Math/MathML">
          <apply>
            <times/>
            <apply>
              <times/>
              <cn> 3 </cn>
              <apply>
                <power/>
                <cn> 10 </cn>
                <cn> -10 </cn>
              </apply>
            </apply>
            <ci> scale </ci>
          </apply>
        </math>
      </initialAssignment>
      <initialAssignment symbol="a2">
        <math xmlns="http://www.w3.org/1998/Math/MathML">
          <apply>
            <times/>
            <apply>
              <power/>
              <cn> 10 </cn>
              <cn> -12 </cn>
            </apply>
            <apply>
              <power/>
              <ci> scale </ci>
              <cn> 2 </cn>
            </apply>
          </apply>
        </math>
      </initialAssignment>
      <initialAssignment symbol="q0_pten">
        <math xmlns="http://www.w3.org/1998/Math/MathML">
          <ci> _q0 </ci>
        </math>
      </initialAssignment>
      <initialAssignment symbol="q0_wip1">
        <math xmlns="http://www.w3.org/1998/Math/MathML">
          <ci> _q0 </ci>
        </math>
      </initialAssignment>
      <initialAssignment symbol="q0_mdm2">
        <math xmlns="http://www.w3.org/1998/Math/MathML">
          <apply>
            <times/>
            <cn> 10 </cn>
            <ci> _q0 </ci>
          </apply>
        </math>
      </initialAssignment>
      <initialAssignment symbol="q0_bax">
        <math xmlns="http://www.w3.org/1998/Math/MathML">
          <ci> _q0 </ci>
        </math>
      </initialAssignment>
      <initialAssignment symbol="q0_p21">
        <math xmlns="http://www.w3.org/1998/Math/MathML">
          <ci> _q0 </ci>
        </math>
      </initialAssignment>
      <initialAssignment symbol="_q1">
        <math xmlns="http://www.w3.org/1998/Math/MathML">
          <apply>
            <times/>
            <apply>
              <times/>
              <cn> 3 </cn>
              <apply>
                <power/>
                <cn> 10 </cn>
                <cn> -13 </cn>
              </apply>
            </apply>
            <apply>
              <power/>
              <ci> scale </ci>
              <cn> 2 </cn>
            </apply>
          </apply>
        </math>
      </initialAssignment>
      <initialAssignment symbol="q1_pten">
        <math xmlns="http://www.w3.org/1998/Math/MathML">
          <ci> _q1 </ci>
        </math>
      </initialAssignment>
      <initialAssignment symbol="q1_mdm2">
        <math xmlns="http://www.w3.org/1998/Math/MathML">
          <ci> _q1 </ci>
        </math>
      </initialAssignment>
      <initialAssignment symbol="q1_wip1">
        <math xmlns="http://www.w3.org/1998/Math/MathML">
          <ci> _q1 </ci>
        </math>
      </initialAssignment>
      <initialAssignment symbol="q1_p21">
        <math xmlns="http://www.w3.org/1998/Math/MathML">
          <ci> _q1 </ci>
        </math>
      </initialAssignment>
      <initialAssignment symbol="q1_bax">
        <math xmlns="http://www.w3.org/1998/Math/MathML">
          <ci> _q1 </ci>
        </math>
      </initialAssignment>
      <initialAssignment symbol="s1">
        <math xmlns="http://www.w3.org/1998/Math/MathML">
          <ci> _s </ci>
        </math>
      </initialAssignment>
      <initialAssignment symbol="s2">
        <math xmlns="http://www.w3.org/1998/Math/MathML">
          <apply>
            <times/>
            <cn> 0.3 </cn>
            <ci> _s </ci>
          </apply>
        </math>
      </initialAssignment>
      <initialAssignment symbol="s3">
        <math xmlns="http://www.w3.org/1998/Math/MathML">
          <apply>
            <times/>
            <cn> 1 </cn>
            <ci> _s </ci>
          </apply>
        </math>
      </initialAssignment>
      <initialAssignment symbol="s4">
        <math xmlns="http://www.w3.org/1998/Math/MathML">
          <apply>
            <times/>
            <cn> 0.3 </cn>
            <ci> _s </ci>
          </apply>
        </math>
      </initialAssignment>
      <initialAssignment symbol="s5">
        <math xmlns="http://www.w3.org/1998/Math/MathML">
          <ci> _s </ci>
        </math>
      </initialAssignment>
      <initialAssignment symbol="_t">
        <math xmlns="http://www.w3.org/1998/Math/MathML">
          <apply>
            <divide/>
            <cn> 0.1 </cn>
            <ci> scale </ci>
          </apply>
        </math>
      </initialAssignment>
      <initialAssignment symbol="t1">
        <math xmlns="http://www.w3.org/1998/Math/MathML">
          <ci> _t </ci>
        </math>
      </initialAssignment>
      <initialAssignment symbol="t2">
        <math xmlns="http://www.w3.org/1998/Math/MathML">
          <ci> _t </ci>
        </math>
      </initialAssignment>
      <initialAssignment symbol="t3">
        <math xmlns="http://www.w3.org/1998/Math/MathML">
          <ci> _t </ci>
        </math>
      </initialAssignment>
      <initialAssignment symbol="t4">
        <math xmlns="http://www.w3.org/1998/Math/MathML">
          <ci> _t </ci>
        </math>
      </initialAssignment>
      <initialAssignment symbol="t5">
        <math xmlns="http://www.w3.org/1998/Math/MathML">
          <ci> _t </ci>
        </math>
      </initialAssignment>
      <initialAssignment symbol="_ss">
        <math xmlns="http://www.w3.org/1998/Math/MathML">
          <apply>
            <divide/>
            <cn> 30 </cn>
            <ci> scale </ci>
          </apply>
        </math>
      </initialAssignment>
      <initialAssignment symbol="s6">
        <math xmlns="http://www.w3.org/1998/Math/MathML">
          <apply>
            <times/>
            <cn> 10 </cn>
            <ci> _ss </ci>
          </apply>
        </math>
      </initialAssignment>
      <initialAssignment symbol="s7">
        <math xmlns="http://www.w3.org/1998/Math/MathML">
          <ci> _ss </ci>
        </math>
      </initialAssignment>
      <initialAssignment symbol="s8">
        <math xmlns="http://www.w3.org/1998/Math/MathML">
          <ci> _ss </ci>
        </math>
      </initialAssignment>
      <initialAssignment symbol="s9">
        <math xmlns="http://www.w3.org/1998/Math/MathML">
          <ci> _ss </ci>
        </math>
      </initialAssignment>
      <initialAssignment symbol="s10">
        <math xmlns="http://www.w3.org/1998/Math/MathML">
          <apply>
            <times/>
            <cn> 0.1 </cn>
            <ci> _ss </ci>
          </apply>
        </math>
      </initialAssignment>
      <initialAssignment symbol="p2">
        <math xmlns="http://www.w3.org/1998/Math/MathML">
          <apply>
            <times/>
            <apply>
              <power/>
              <cn> 10 </cn>
              <cn> -8 </cn>
            </apply>
            <ci> scale </ci>
          </apply>
        </math>
      </initialAssignment>
      <initialAssignment symbol="p3">
        <math xmlns="http://www.w3.org/1998/Math/MathML">
          <apply>
            <times/>
            <apply>
              <times/>
              <cn> 3 </cn>
              <apply>
                <power/>
                <cn> 10 </cn>
                <cn> -8 </cn>
              </apply>
            </apply>
            <ci> scale </ci>
          </apply>
        </math>
      </initialAssignment>
      <initialAssignment symbol="p4">
        <math xmlns="http://www.w3.org/1998/Math/MathML">
          <apply>
            <times/>
            <apply>
              <power/>
              <cn> 10 </cn>
              <cn> -10 </cn>
            </apply>
            <ci> scale </ci>
          </apply>
        </math>
      </initialAssignment>
      <initialAssignment symbol="p5">
        <math xmlns="http://www.w3.org/1998/Math/MathML">
          <apply>
            <times/>
            <apply>
              <power/>
              <cn> 10 </cn>
              <cn> -8 </cn>
            </apply>
            <ci> scale </ci>
          </apply>
        </math>
      </initialAssignment>
      <initialAssignment symbol="p6">
        <math xmlns="http://www.w3.org/1998/Math/MathML">
          <apply>
            <times/>
            <apply>
              <power/>
              <cn> 10 </cn>
              <cn> -8 </cn>
            </apply>
            <ci> scale </ci>
          </apply>
        </math>
      </initialAssignment>
      <initialAssignment symbol="p7">
        <math xmlns="http://www.w3.org/1998/Math/MathML">
          <apply>
            <times/>
            <apply>
              <times/>
              <cn> 3 </cn>
              <apply>
                <power/>
                <cn> 10 </cn>
                <cn> -9 </cn>
              </apply>
            </apply>
            <ci> scale </ci>
          </apply>
        </math>
      </initialAssignment>
      <initialAssignment symbol="p8">
        <math xmlns="http://www.w3.org/1998/Math/MathML">
          <apply>
            <times/>
            <apply>
              <times/>
              <cn> 3 </cn>
              <apply>
                <power/>
                <cn> 10 </cn>
                <cn> -9 </cn>
              </apply>
            </apply>
            <ci> scale </ci>
          </apply>
        </math>
      </initialAssignment>
      <initialAssignment symbol="p9">
        <math xmlns="http://www.w3.org/1998/Math/MathML">
          <apply>
            <times/>
            <apply>
              <times/>
              <cn> 3 </cn>
              <apply>
                <power/>
                <cn> 10 </cn>
                <cn> -6 </cn>
              </apply>
            </apply>
            <ci> scale </ci>
          </apply>
        </math>
      </initialAssignment>
      <initialAssignment symbol="p10">
        <math xmlns="http://www.w3.org/1998/Math/MathML">
          <ci> p9 </ci>
        </math>
      </initialAssignment>
      <initialAssignment symbol="p12">
        <math xmlns="http://www.w3.org/1998/Math/MathML">
          <apply>
            <times/>
            <apply>
              <power/>
              <cn> 10 </cn>
              <cn> -9 </cn>
            </apply>
            <ci> scale </ci>
          </apply>
        </math>
      </initialAssignment>
      <initialAssignment symbol="d1">
        <math xmlns="http://www.w3.org/1998/Math/MathML">
          <apply>
            <times/>
            <apply>
              <power/>
              <cn> 10 </cn>
              <cn> -8 </cn>
            </apply>
            <ci> scale </ci>
          </apply>
        </math>
      </initialAssignment>
      <initialAssignment symbol="d4">
        <math xmlns="http://www.w3.org/1998/Math/MathML">
          <apply>
            <times/>
            <apply>
              <power/>
              <cn> 10 </cn>
              <cn> -10 </cn>
            </apply>
            <ci> scale </ci>
          </apply>
        </math>
      </initialAssignment>
      <initialAssignment symbol="d6">
        <math xmlns="http://www.w3.org/1998/Math/MathML">
          <apply>
            <times/>
            <apply>
              <power/>
              <cn> 10 </cn>
              <cn> -10 </cn>
            </apply>
            <ci> scale </ci>
          </apply>
        </math>
      </initialAssignment>
      <initialAssignment symbol="d7">
        <math xmlns="http://www.w3.org/1998/Math/MathML">
          <apply>
            <times/>
            <apply>
              <times/>
              <cn> 3 </cn>
              <apply>
                <power/>
                <cn> 10 </cn>
                <cn> -7 </cn>
              </apply>
            </apply>
            <ci> scale </ci>
          </apply>
        </math>
      </initialAssignment>
      <initialAssignment symbol="_b">
        <math xmlns="http://www.w3.org/1998/Math/MathML">
          <apply>
            <times/>
            <apply>
              <power/>
              <cn> 10 </cn>
              <cn> -5 </cn>
            </apply>
            <ci> scale </ci>
          </apply>
        </math>
      </initialAssignment>
      <initialAssignment symbol="b1">
        <math xmlns="http://www.w3.org/1998/Math/MathML">
          <apply>
            <times/>
            <cn> 3 </cn>
            <ci> _b </ci>
          </apply>
        </math>
      </initialAssignment>
      <initialAssignment symbol="b2">
        <math xmlns="http://www.w3.org/1998/Math/MathML">
          <apply>
            <times/>
            <cn> 300 </cn>
            <ci> _b </ci>
          </apply>
        </math>
      </initialAssignment>
      <initialAssignment symbol="b3">
        <math xmlns="http://www.w3.org/1998/Math/MathML">
          <apply>
            <times/>
            <cn> 300 </cn>
            <ci> _b </ci>
          </apply>
        </math>
      </initialAssignment>
      <initialAssignment symbol="b4">
        <math xmlns="http://www.w3.org/1998/Math/MathML">
          <ci> _b </ci>
        </math>
      </initialAssignment>
      <initialAssignment symbol="b5">
        <math xmlns="http://www.w3.org/1998/Math/MathML">
          <ci> _b </ci>
        </math>
      </initialAssignment>
      <initialAssignment symbol="u1">
        <math xmlns="http://www.w3.org/1998/Math/MathML">
          <ci> _u </ci>
        </math>
      </initialAssignment>
      <initialAssignment symbol="u2">
        <math xmlns="http://www.w3.org/1998/Math/MathML">
          <ci> _u </ci>
        </math>
      </initialAssignment>
      <initialAssignment symbol="u3">
        <math xmlns="http://www.w3.org/1998/Math/MathML">
          <ci> _u </ci>
        </math>
      </initialAssignment>
      <initialAssignment symbol="u5">
        <math xmlns="http://www.w3.org/1998/Math/MathML">
          <apply>
            <times/>
            <cn> 0.1 </cn>
            <ci> _u </ci>
          </apply>
        </math>
      </initialAssignment>
      <initialAssignment symbol="u6">
        <math xmlns="http://www.w3.org/1998/Math/MathML">
          <apply>
            <times/>
            <cn> 0.1 </cn>
            <ci> _u </ci>
          </apply>
        </math>
      </initialAssignment>
      <initialAssignment symbol="g1">
        <math xmlns="http://www.w3.org/1998/Math/MathML">
          <apply>
            <times/>
            <cn> 3 </cn>
            <ci> _g </ci>
          </apply>
        </math>
      </initialAssignment>
      <initialAssignment symbol="g2">
        <math xmlns="http://www.w3.org/1998/Math/MathML">
          <apply>
            <times/>
            <cn> 3 </cn>
            <ci> _g </ci>
          </apply>
        </math>
      </initialAssignment>
      <initialAssignment symbol="g3">
        <math xmlns="http://www.w3.org/1998/Math/MathML">
          <apply>
            <times/>
            <cn> 3 </cn>
            <ci> _g </ci>
          </apply>
        </math>
      </initialAssignment>
      <initialAssignment symbol="g4">
        <math xmlns="http://www.w3.org/1998/Math/MathML">
          <apply>
            <times/>
            <cn> 3 </cn>
            <ci> _g </ci>
          </apply>
        </math>
      </initialAssignment>
      <initialAssignment symbol="g5">
        <math xmlns="http://www.w3.org/1998/Math/MathML">
          <apply>
            <times/>
            <cn> 3 </cn>
            <ci> _g </ci>
          </apply>
        </math>
      </initialAssignment>
      <initialAssignment symbol="g6">
        <math xmlns="http://www.w3.org/1998/Math/MathML">
          <apply>
            <times/>
            <cn> 0.3 </cn>
            <ci> _g </ci>
          </apply>
        </math>
      </initialAssignment>
      <initialAssignment symbol="g7">
        <math xmlns="http://www.w3.org/1998/Math/MathML">
          <apply>
            <times/>
            <ci> _gg </ci>
            <apply>
              <power/>
              <ci> scale </ci>
              <cn> 2 </cn>
            </apply>
          </apply>
        </math>
      </initialAssignment>
      <initialAssignment symbol="g8">
        <math xmlns="http://www.w3.org/1998/Math/MathML">
          <apply>
            <times/>
            <cn> 3 </cn>
            <ci> _g </ci>
          </apply>
        </math>
      </initialAssignment>
      <initialAssignment symbol="g9">
        <math xmlns="http://www.w3.org/1998/Math/MathML">
          <ci> _g </ci>
        </math>
      </initialAssignment>
      <initialAssignment symbol="g101">
        <math xmlns="http://www.w3.org/1998/Math/MathML">
          <apply>
            <times/>
            <cn> 0.1 </cn>
            <ci> _g </ci>
          </apply>
        </math>
      </initialAssignment>
      <initialAssignment symbol="g11">
        <math xmlns="http://www.w3.org/1998/Math/MathML">
          <apply>
            <times/>
            <apply>
              <times/>
              <cn> 100 </cn>
              <ci> _gg </ci>
            </apply>
            <apply>
              <power/>
              <ci> scale </ci>
              <cn> 2 </cn>
            </apply>
          </apply>
        </math>
      </initialAssignment>
      <initialAssignment symbol="g12">
        <math xmlns="http://www.w3.org/1998/Math/MathML">
          <apply>
            <times/>
            <ci> _gg </ci>
            <apply>
              <power/>
              <ci> scale </ci>
              <cn> 2 </cn>
            </apply>
          </apply>
        </math>
      </initialAssignment>
      <initialAssignment symbol="g13">
        <math xmlns="http://www.w3.org/1998/Math/MathML">
          <apply>
            <times/>
            <ci> _gg </ci>
            <apply>
              <power/>
              <ci> scale </ci>
              <cn> 2 </cn>
            </apply>
          </apply>
        </math>
      </initialAssignment>
      <initialAssignment symbol="g14">
        <math xmlns="http://www.w3.org/1998/Math/MathML">
          <ci> _g </ci>
        </math>
      </initialAssignment>
      <initialAssignment symbol="g15">
        <math xmlns="http://www.w3.org/1998/Math/MathML">
          <apply>
            <times/>
            <cn> 0.3 </cn>
            <ci> _g </ci>
          </apply>
        </math>
      </initialAssignment>
      <initialAssignment symbol="g16">
        <math xmlns="http://www.w3.org/1998/Math/MathML">
          <ci> _g </ci>
        </math>
      </initialAssignment>
      <initialAssignment symbol="g17">
        <math xmlns="http://www.w3.org/1998/Math/MathML">
          <apply>
            <times/>
            <cn> 3 </cn>
            <ci> _g </ci>
          </apply>
        </math>
      </initialAssignment>
      <initialAssignment symbol="g19">
        <math xmlns="http://www.w3.org/1998/Math/MathML">
          <apply>
            <times/>
            <cn> 3 </cn>
            <ci> _g </ci>
          </apply>
        </math>
      </initialAssignment>
      <initialAssignment symbol="g20">
        <math xmlns="http://www.w3.org/1998/Math/MathML">
          <ci> _g </ci>
        </math>
      </initialAssignment>
      <initialAssignment symbol="M2">
        <math xmlns="http://www.w3.org/1998/Math/MathML">
          <apply>
            <divide/>
            <apply>
              <power/>
              <cn> 10 </cn>
              <cn> 5 </cn>
            </apply>
            <ci> scale </ci>
          </apply>
        </math>
      </initialAssignment>
      <initialAssignment symbol="M3">
        <math xmlns="http://www.w3.org/1998/Math/MathML">
          <apply>
            <divide/>
            <apply>
              <times/>
              <cn> 2 </cn>
              <apply>
                <power/>
                <cn> 10 </cn>
                <cn> 5 </cn>
              </apply>
            </apply>
            <apply>
              <power/>
              <ci> scale </ci>
              <cn> 2 </cn>
            </apply>
          </apply>
        </math>
      </initialAssignment>
      <initialAssignment symbol="ka">
        <math xmlns="http://www.w3.org/1998/Math/MathML">
          <ci> kd </ci>
        </math>
      </initialAssignment>
      <initialAssignment symbol="_rateLaw14">
        <math xmlns="http://www.w3.org/1998/Math/MathML">
          <apply>
            <times/>
            <apply>
              <minus/>
              <cn> 1 </cn>
              <ci> STOCHASTIC_GENES </ci>
            </apply>
            <ci> g1 </ci>
          </apply>
        </math>
      </initialAssignment>
      <initialAssignment symbol="_rateLaw16">
        <math xmlns="http://www.w3.org/1998/Math/MathML">
          <apply>
            <times/>
            <ci> STOCHASTIC_GENES </ci>
            <ci> g1 </ci>
          </apply>
        </math>
      </initialAssignment>
      <initialAssignment symbol="_rateLaw26">
        <math xmlns="http://www.w3.org/1998/Math/MathML">
          <apply>
            <times/>
            <apply>
              <minus/>
              <cn> 1 </cn>
              <ci> STOCHASTIC_GENES </ci>
            </apply>
            <ci> g3 </ci>
          </apply>
        </math>
      </initialAssignment>
      <initialAssignment symbol="_rateLaw28">
        <math xmlns="http://www.w3.org/1998/Math/MathML">
          <apply>
            <times/>
            <ci> STOCHASTIC_GENES </ci>
            <ci> g3 </ci>
          </apply>
        </math>
      </initialAssignment>
      <initialAssignment symbol="_rateLaw37">
        <math xmlns="http://www.w3.org/1998/Math/MathML">
          <apply>
            <times/>
            <apply>
              <minus/>
              <cn> 1 </cn>
              <ci> STOCHASTIC_GENES </ci>
            </apply>
            <ci> g2 </ci>
          </apply>
        </math>
      </initialAssignment>
      <initialAssignment symbol="_rateLaw39">
        <math xmlns="http://www.w3.org/1998/Math/MathML">
          <apply>
            <times/>
            <ci> STOCHASTIC_GENES </ci>
            <ci> g2 </ci>
          </apply>
        </math>
      </initialAssignment>
      <initialAssignment symbol="_rateLaw45">
        <math xmlns="http://www.w3.org/1998/Math/MathML">
          <apply>
            <times/>
            <apply>
              <minus/>
              <cn> 1 </cn>
              <ci> STOCHASTIC_GENES </ci>
            </apply>
            <ci> g5 </ci>
          </apply>
        </math>
      </initialAssignment>
      <initialAssignment symbol="_rateLaw47">
        <math xmlns="http://www.w3.org/1998/Math/MathML">
          <apply>
            <times/>
            <ci> STOCHASTIC_GENES </ci>
            <ci> g5 </ci>
          </apply>
        </math>
      </initialAssignment>
      <initialAssignment symbol="_rateLaw54">
        <math xmlns="http://www.w3.org/1998/Math/MathML">
          <apply>
            <times/>
            <apply>
              <minus/>
              <cn> 1 </cn>
              <ci> STOCHASTIC_GENES </ci>
            </apply>
            <ci> g4 </ci>
          </apply>
        </math>
      </initialAssignment>
      <initialAssignment symbol="_rateLaw56">
        <math xmlns="http://www.w3.org/1998/Math/MathML">
          <apply>
            <times/>
            <ci> STOCHASTIC_GENES </ci>
            <ci> g4 </ci>
          </apply>
        </math>
      </initialAssignment>
    </listOfInitialAssignments>
    <listOfRules>
      <!-- Observables -->
      <assignmentRule variable="DNA_DSB_tot">
          <math xmlns="http://www.w3.org/1998/Math/MathML">
            <apply>
              <plus/>
              <cn> 0 </cn>
              <ci> S21 </ci>
            </apply>
          </math>
      </assignmentRule>
      <assignmentRule variable="ATM_p">
          <math xmlns="http://www.w3.org/1998/Math/MathML">
            <apply>
              <plus/>
              <cn> 0 </cn>
              <ci> S22 </ci>
            </apply>
          </math>
      </assignmentRule>
      <assignmentRule variable="gene_Wip1_on">
          <math xmlns="http://www.w3.org/1998/Math/MathML">
            <apply>
              <plus/>
              <cn> 0 </cn>
              <ci> S16 </ci>
            </apply>
          </math>
      </assignmentRule>
      <assignmentRule variable="mRNA_Wip1">
          <math xmlns="http://www.w3.org/1998/Math/MathML">
            <apply>
              <plus/>
              <cn> 0 </cn>
              <ci> S25 </ci>
            </apply>
          </math>
      </assignmentRule>
      <assignmentRule variable="Wip1_tot">
          <math xmlns="http://www.w3.org/1998/Math/MathML">
            <apply>
              <plus/>
              <cn> 0 </cn>
              <ci> S26 </ci>
            </apply>
          </math>
      </assignmentRule>
      <assignmentRule variable="SIAH1_tot">
          <math xmlns="http://www.w3.org/1998/Math/MathML">
            <apply>
              <plus/>
              <ci> S1 </ci>
              <ci> S23 </ci>
            </apply>
          </math>
      </assignmentRule>
      <assignmentRule variable="SIAH1_u">
          <math xmlns="http://www.w3.org/1998/Math/MathML">
            <apply>
              <plus/>
              <cn> 0 </cn>
              <ci> S1 </ci>
            </apply>
          </math>
      </assignmentRule>
      <assignmentRule variable="SIAH1_p">
          <math xmlns="http://www.w3.org/1998/Math/MathML">
            <apply>
              <plus/>
              <cn> 0 </cn>
              <ci> S23 </ci>
            </apply>
          </math>
      </assignmentRule>
      <assignmentRule variable="HIPK2_tot">
          <math xmlns="http://www.w3.org/1998/Math/MathML">
            <apply>
              <plus/>
              <cn> 0 </cn>
              <ci> S24 </ci>
            </apply>
          </math>
      </assignmentRule>
      <assignmentRule variable="p53_arr">
          <math xmlns="http://www.w3.org/1998/Math/MathML">
            <apply>
              <plus/>
              <cn> 0 </cn>
              <ci> S45 </ci>
            </apply>
          </math>
      </assignmentRule>
      <assignmentRule variable="p53_kill">
          <math xmlns="http://www.w3.org/1998/Math/MathML">
            <apply>
              <plus/>
              <cn> 0 </cn>
              <ci> S54 </ci>
            </apply>
          </math>
      </assignmentRule>
      <assignmentRule variable="gene_Mdm2_on">
          <math xmlns="http://www.w3.org/1998/Math/MathML">
            <apply>
              <plus/>
              <cn> 0 </cn>
              <ci> S17 </ci>
            </apply>
          </math>
      </assignmentRule>
      <assignmentRule variable="mRNA_Mdm2">
          <math xmlns="http://www.w3.org/1998/Math/MathML">
            <apply>
              <plus/>
              <cn> 0 </cn>
              <ci> S28 </ci>
            </apply>
          </math>
      </assignmentRule>
      <assignmentRule variable="Mdm2_cyt_0p">
          <math xmlns="http://www.w3.org/1998/Math/MathML">
            <apply>
              <plus/>
              <cn> 0 </cn>
              <ci> S29 </ci>
            </apply>
          </math>
      </assignmentRule>
      <assignmentRule variable="Mdm2_nuc_2p">
          <math xmlns="http://www.w3.org/1998/Math/MathML">
            <apply>
              <plus/>
              <cn> 0 </cn>
              <ci> S56 </ci>
            </apply>
          </math>
      </assignmentRule>
      <assignmentRule variable="PI3K_tot">
          <math xmlns="http://www.w3.org/1998/Math/MathML">
            <apply>
              <plus/>
              <cn> 0 </cn>
              <ci> S3 </ci>
            </apply>
          </math>
      </assignmentRule>
      <assignmentRule variable="gene_PTEN_on">
          <math xmlns="http://www.w3.org/1998/Math/MathML">
            <apply>
              <plus/>
              <cn> 0 </cn>
              <ci> S19 </ci>
            </apply>
          </math>
      </assignmentRule>
      <assignmentRule variable="mRNA_PTEN">
          <math xmlns="http://www.w3.org/1998/Math/MathML">
            <apply>
              <plus/>
              <cn> 0 </cn>
              <ci> S30 </ci>
            </apply>
          </math>
      </assignmentRule>
      <assignmentRule variable="PTEN_tot">
          <math xmlns="http://www.w3.org/1998/Math/MathML">
            <apply>
              <plus/>
              <cn> 0 </cn>
              <ci> S31 </ci>
            </apply>
          </math>
      </assignmentRule>
      <assignmentRule variable="PIP3">
          <math xmlns="http://www.w3.org/1998/Math/MathML">
            <apply>
              <plus/>
              <cn> 0 </cn>
              <ci> S32 </ci>
            </apply>
          </math>
      </assignmentRule>
      <assignmentRule variable="AKT_p">
          <math xmlns="http://www.w3.org/1998/Math/MathML">
            <apply>
              <plus/>
              <cn> 0 </cn>
              <ci> S33 </ci>
            </apply>
          </math>
      </assignmentRule>
      <assignmentRule variable="Mdm2_cyt_0p_inh">
          <math xmlns="http://www.w3.org/1998/Math/MathML">
            <apply>
              <plus/>
              <cn> 0 </cn>
              <ci> S52 </ci>
            </apply>
          </math>
      </assignmentRule>
      <assignmentRule variable="Mdm2_cyt_2p_inh">
          <math xmlns="http://www.w3.org/1998/Math/MathML">
            <apply>
              <plus/>
              <cn> 0 </cn>
              <ci> S55 </ci>
            </apply>
          </math>
      </assignmentRule>
      <assignmentRule variable="Mdm2_nuc_2p_inh">
          <math xmlns="http://www.w3.org/1998/Math/MathML">
            <apply>
              <plus/>
              <cn> 0 </cn>
              <ci> S57 </ci>
            </apply>
          </math>
      </assignmentRule>
      <assignmentRule variable="Mdm2_nuc_3p_inh">
          <math xmlns="http://www.w3.org/1998/Math/MathML">
            <apply>
              <plus/>
              <cn> 0 </cn>
              <ci> S59 </ci>
            </apply>
          </math>
      </assignmentRule>
      <assignmentRule variable="Mdm2_Inh_oral">
          <math xmlns="http://www.w3.org/1998/Math/MathML">
            <apply>
              <plus/>
              <cn> 0 </cn>
              <ci> S44 </ci>
            </apply>
          </math>
      </assignmentRule>
      <assignmentRule variable="Mdm2_Inh_blood">
          <math xmlns="http://www.w3.org/1998/Math/MathML">
            <apply>
              <plus/>
              <cn> 0 </cn>
              <ci> S53 </ci>
            </apply>
          </math>
      </assignmentRule>
      <assignmentRule variable="Mdm2_Inh_complex">
          <math xmlns="http://www.w3.org/1998/Math/MathML">
            <apply>
              <plus/>
              <ci> S52 </ci>
              <ci> S55 </ci>
              <ci> S57 </ci>
              <ci> S59 </ci>
            </apply>
          </math>
      </assignmentRule>
      <assignmentRule variable="gene_p21_on">
          <math xmlns="http://www.w3.org/1998/Math/MathML">
            <apply>
              <plus/>
              <cn> 0 </cn>
              <ci> S18 </ci>
            </apply>
          </math>
      </assignmentRule>
      <assignmentRule variable="mRNA_p21">
          <math xmlns="http://www.w3.org/1998/Math/MathML">
            <apply>
              <plus/>
              <cn> 0 </cn>
              <ci> S34 </ci>
            </apply>
          </math>
      </assignmentRule>
      <assignmentRule variable="p21_tot">
          <math xmlns="http://www.w3.org/1998/Math/MathML">
            <apply>
              <plus/>
              <ci> S35 </ci>
              <ci> S48 </ci>
            </apply>
          </math>
      </assignmentRule>
      <assignmentRule variable="p21_free">
          <math xmlns="http://www.w3.org/1998/Math/MathML">
            <apply>
              <plus/>
              <cn> 0 </cn>
              <ci> S35 </ci>
            </apply>
          </math>
      </assignmentRule>
      <assignmentRule variable="CyclinE_tot">
          <math xmlns="http://www.w3.org/1998/Math/MathML">
            <apply>
              <plus/>
              <ci> S36 </ci>
              <ci> S48 </ci>
            </apply>
          </math>
      </assignmentRule>
      <assignmentRule variable="CyclinE_free">
          <math xmlns="http://www.w3.org/1998/Math/MathML">
            <apply>
              <plus/>
              <cn> 0 </cn>
              <ci> S36 </ci>
            </apply>
          </math>
      </assignmentRule>
      <assignmentRule variable="Rb_p_free">
          <math xmlns="http://www.w3.org/1998/Math/MathML">
            <apply>
              <plus/>
              <cn> 0 </cn>
              <ci> S37 </ci>
            </apply>
          </math>
      </assignmentRule>
      <assignmentRule variable="E2F1_free">
          <math xmlns="http://www.w3.org/1998/Math/MathML">
            <apply>
              <plus/>
              <cn> 0 </cn>
              <ci> S7 </ci>
            </apply>
          </math>
      </assignmentRule>
      <assignmentRule variable="gene_Bax_on">
          <math xmlns="http://www.w3.org/1998/Math/MathML">
            <apply>
              <plus/>
              <cn> 0 </cn>
              <ci> S20 </ci>
            </apply>
          </math>
      </assignmentRule>
      <assignmentRule variable="mRNA_Bax">
          <math xmlns="http://www.w3.org/1998/Math/MathML">
            <apply>
              <plus/>
              <cn> 0 </cn>
              <ci> S39 </ci>
            </apply>
          </math>
      </assignmentRule>
      <assignmentRule variable="Bax_free">
          <math xmlns="http://www.w3.org/1998/Math/MathML">
            <apply>
              <plus/>
              <cn> 0 </cn>
              <ci> S40 </ci>
            </apply>
          </math>
      </assignmentRule>
      <assignmentRule variable="Caspase_act">
          <math xmlns="http://www.w3.org/1998/Math/MathML">
            <apply>
              <plus/>
              <cn> 0 </cn>
              <ci> S51 </ci>
            </apply>
          </math>
      </assignmentRule>
      <!-- Global functions -->
      <assignmentRule variable="gene_Wip1_activity">
        <math xmlns="http://www.w3.org/1998/Math/MathML">
          <apply>
            <divide/>
            <apply>
              <plus/>
              <ci> q0_wip1 </ci>
              <apply>
                <times/>
                <ci> q1_wip1 </ci>
                <apply>
                  <power/>
                  <ci> p53_arr </ci>
                  <ci> h </ci>
                </apply>
              </apply>
            </apply>
            <apply>
              <plus/>
              <apply>
                <plus/>
                <ci> q2 </ci>
                <ci> q0_wip1 </ci>
              </apply>
              <apply>
                <times/>
                <ci> q1_wip1 </ci>
                <apply>
                  <power/>
                  <ci> p53_arr </ci>
                  <ci> h </ci>
                </apply>
              </apply>
            </apply>
          </apply>
        </math>
      </assignmentRule>
      <assignmentRule variable="gene_Mdm2_activity">
        <math xmlns="http://www.w3.org/1998/Math/MathML">
          <apply>
            <divide/>
            <apply>
              <plus/>
              <ci> q0_mdm2 </ci>
              <apply>
                <times/>
                <ci> q1_mdm2 </ci>
                <apply>
                  <power/>
                  <ci> p53_arr </ci>
                  <ci> h </ci>
                </apply>
              </apply>
            </apply>
            <apply>
              <plus/>
              <apply>
                <plus/>
                <ci> q2 </ci>
                <ci> q0_mdm2 </ci>
              </apply>
              <apply>
                <times/>
                <ci> q1_mdm2 </ci>
                <apply>
                  <power/>
                  <ci> p53_arr </ci>
                  <ci> h </ci>
                </apply>
              </apply>
            </apply>
          </apply>
        </math>
      </assignmentRule>
      <assignmentRule variable="gene_p21_activity">
        <math xmlns="http://www.w3.org/1998/Math/MathML">
          <apply>
            <divide/>
            <apply>
              <plus/>
              <ci> q0_p21 </ci>
              <apply>
                <times/>
                <ci> q1_p21 </ci>
                <apply>
                  <power/>
                  <ci> p53_arr </ci>
                  <ci> h </ci>
                </apply>
              </apply>
            </apply>
            <apply>
              <plus/>
              <apply>
                <plus/>
                <ci> q2 </ci>
                <ci> q0_p21 </ci>
              </apply>
              <apply>
                <times/>
                <ci> q1_p21 </ci>
                <apply>
                  <power/>
                  <ci> p53_arr </ci>
                  <ci> h </ci>
                </apply>
              </apply>
            </apply>
          </apply>
        </math>
      </assignmentRule>
      <assignmentRule variable="gene_PTEN_activity">
        <math xmlns="http://www.w3.org/1998/Math/MathML">
          <apply>
            <divide/>
            <apply>
              <plus/>
              <ci> q0_pten </ci>
              <apply>
                <times/>
                <ci> q1_pten </ci>
                <apply>
                  <power/>
                  <ci> p53_kill </ci>
                  <ci> h </ci>
                </apply>
              </apply>
            </apply>
            <apply>
              <plus/>
              <apply>
                <plus/>
                <ci> q2 </ci>
                <ci> q0_pten </ci>
              </apply>
              <apply>
                <times/>
                <ci> q1_pten </ci>
                <apply>
                  <power/>
                  <ci> p53_kill </ci>
                  <ci> h </ci>
                </apply>
              </apply>
            </apply>
          </apply>
        </math>
      </assignmentRule>
      <assignmentRule variable="gene_Bax_activity">
        <math xmlns="http://www.w3.org/1998/Math/MathML">
          <apply>
            <divide/>
            <apply>
              <plus/>
              <ci> q0_bax </ci>
              <apply>
                <times/>
                <ci> q1_bax </ci>
                <apply>
                  <power/>
                  <ci> p53_kill </ci>
                  <ci> h </ci>
                </apply>
              </apply>
            </apply>
            <apply>
              <plus/>
              <apply>
                <plus/>
                <ci> q2 </ci>
                <ci> q0_bax </ci>
              </apply>
              <apply>
                <times/>
                <ci> q1_bax </ci>
                <apply>
                  <power/>
                  <ci> p53_kill </ci>
                  <ci> h </ci>
                </apply>
              </apply>
            </apply>
          </apply>
        </math>
      </assignmentRule>
      <assignmentRule variable="Mdm2_Inh_binding">
        <math xmlns="http://www.w3.org/1998/Math/MathML">
          <apply>
            <divide/>
            <apply>
              <times/>
              <ci> ka </ci>
              <ci> Mdm2_Inh_blood </ci>
            </apply>
            <cn> 1000 </cn>
          </apply>
        </math>
      </assignmentRule>
      <assignmentRule variable="_rateLaw1">
        <math xmlns="http://www.w3.org/1998/Math/MathML">
          <apply>
            <plus/>
            <ci> q0_wip1 </ci>
            <apply>
              <times/>
              <ci> q1_wip1 </ci>
              <apply>
                <power/>
                <ci> p53_arr </ci>
                <ci> h </ci>
              </apply>
            </apply>
          </apply>
        </math>
      </assignmentRule>
      <assignmentRule variable="_rateLaw2">
        <math xmlns="http://www.w3.org/1998/Math/MathML">
          <apply>
            <plus/>
            <ci> q0_mdm2 </ci>
            <apply>
              <times/>
              <ci> q1_mdm2 </ci>
              <apply>
                <power/>
                <ci> p53_arr </ci>
                <ci> h </ci>
              </apply>
            </apply>
          </apply>
        </math>
      </assignmentRule>
      <assignmentRule variable="_rateLaw3">
        <math xmlns="http://www.w3.org/1998/Math/MathML">
          <apply>
            <plus/>
            <ci> q0_p21 </ci>
            <apply>
              <times/>
              <ci> q1_p21 </ci>
              <apply>
                <power/>
                <ci> p53_arr </ci>
                <ci> h </ci>
              </apply>
            </apply>
          </apply>
        </math>
      </assignmentRule>
      <assignmentRule variable="_rateLaw4">
        <math xmlns="http://www.w3.org/1998/Math/MathML">
          <apply>
            <plus/>
            <ci> q0_pten </ci>
            <apply>
              <times/>
              <ci> q1_pten </ci>
              <apply>
                <power/>
                <ci> p53_kill </ci>
                <ci> h </ci>
              </apply>
            </apply>
          </apply>
        </math>
      </assignmentRule>
      <assignmentRule variable="_rateLaw5">
        <math xmlns="http://www.w3.org/1998/Math/MathML">
          <apply>
            <plus/>
            <ci> q0_bax </ci>
            <apply>
              <times/>
              <ci> q1_bax </ci>
              <apply>
                <power/>
                <ci> p53_kill </ci>
                <ci> h </ci>
              </apply>
            </apply>
          </apply>
        </math>
      </assignmentRule>
      <assignmentRule variable="_rateLaw6">
        <math xmlns="http://www.w3.org/1998/Math/MathML">
          <apply>
            <times/>
            <apply>
              <times/>
              <ci> h1 </ci>
              <ci> DNA_DSB_due_to_IR </ci>
            </apply>
            <apply>
              <minus/>
              <ci> DNA_DSB_max </ci>
              <ci> DNA_DSB_tot </ci>
            </apply>
          </apply>
        </math>
      </assignmentRule>
      <assignmentRule variable="_rateLaw7">
        <math xmlns="http://www.w3.org/1998/Math/MathML">
          <apply>
            <times/>
            <apply>
              <times/>
              <ci> h2 </ci>
              <ci> Caspase_act </ci>
            </apply>
            <apply>
              <minus/>
              <ci> DNA_DSB_max </ci>
              <ci> DNA_DSB_tot </ci>
            </apply>
          </apply>
        </math>
      </assignmentRule>
      <assignmentRule variable="_rateLaw8">
        <math xmlns="http://www.w3.org/1998/Math/MathML">
          <apply>
            <divide/>
            <ci> rep </ci>
            <apply>
              <plus/>
              <ci> DNA_DSB_tot </ci>
              <ci> DNA_DSB_Repair_Cplx_total </ci>
            </apply>
          </apply>
        </math>
      </assignmentRule>
      <assignmentRule variable="_rateLaw9">
        <math xmlns="http://www.w3.org/1998/Math/MathML">
          <apply>
            <divide/>
            <apply>
              <times/>
              <ci> p1 </ci>
              <apply>
                <power/>
                <ci> DNA_DSB_tot </ci>
                <ci> h </ci>
              </apply>
            </apply>
            <apply>
              <plus/>
              <apply>
                <power/>
                <ci> M1 </ci>
                <ci> h </ci>
              </apply>
              <apply>
                <power/>
                <ci> DNA_DSB_tot </ci>
                <ci> h </ci>
              </apply>
            </apply>
          </apply>
        </math>
      </assignmentRule>
      <assignmentRule variable="_rateLaw10">
        <math xmlns="http://www.w3.org/1998/Math/MathML">
          <apply>
            <times/>
            <ci> d1 </ci>
            <ci> Wip1_tot </ci>
          </apply>
        </math>
      </assignmentRule>
      <assignmentRule variable="_rateLaw11">
        <math xmlns="http://www.w3.org/1998/Math/MathML">
          <apply>
            <times/>
            <ci> p2 </ci>
            <ci> ATM_p </ci>
          </apply>
        </math>
      </assignmentRule>
      <assignmentRule variable="_rateLaw12">
        <math xmlns="http://www.w3.org/1998/Math/MathML">
          <apply>
            <times/>
            <ci> g7 </ci>
            <apply>
              <power/>
              <apply>
                <plus/>
                <ci> SIAH1_u </ci>
                <ci> Mdm2_nuc_2p </ci>
              </apply>
              <cn> 2 </cn>
            </apply>
          </apply>
        </math>
      </assignmentRule>
      <assignmentRule variable="_rateLaw13">
        <math xmlns="http://www.w3.org/1998/Math/MathML">
          <apply>
            <times/>
            <apply>
              <times/>
              <apply>
                <minus/>
                <cn> 1 </cn>
                <ci> STOCHASTIC_GENES </ci>
              </apply>
              <ci> s1 </ci>
            </apply>
            <ci> gene_Wip1_activity </ci>
          </apply>
        </math>
      </assignmentRule>
      <assignmentRule variable="_rateLaw15">
        <math xmlns="http://www.w3.org/1998/Math/MathML">
          <apply>
            <divide/>
            <apply>
              <times/>
              <apply>
                <times/>
                <ci> STOCHASTIC_GENES </ci>
                <ci> s1 </ci>
              </apply>
              <ci> gene_Wip1_on </ci>
            </apply>
            <ci> n_wip1_alleles </ci>
          </apply>
        </math>
      </assignmentRule>
      <assignmentRule variable="_rateLaw17">
        <math xmlns="http://www.w3.org/1998/Math/MathML">
          <apply>
            <times/>
            <ci> t1 </ci>
            <ci> mRNA_Wip1 </ci>
          </apply>
        </math>
      </assignmentRule>
      <assignmentRule variable="_rateLaw18">
        <math xmlns="http://www.w3.org/1998/Math/MathML">
          <apply>
            <times/>
            <ci> g11 </ci>
            <apply>
              <power/>
              <ci> Mdm2_nuc_2p </ci>
              <cn> 2 </cn>
            </apply>
          </apply>
        </math>
      </assignmentRule>
      <assignmentRule variable="_rateLaw19">
        <math xmlns="http://www.w3.org/1998/Math/MathML">
          <apply>
            <times/>
            <ci> g12 </ci>
            <apply>
              <power/>
              <ci> Mdm2_nuc_2p </ci>
              <cn> 2 </cn>
            </apply>
          </apply>
        </math>
      </assignmentRule>
      <assignmentRule variable="_rateLaw20">
        <math xmlns="http://www.w3.org/1998/Math/MathML">
          <apply>
            <times/>
            <ci> g12 </ci>
            <apply>
              <power/>
              <ci> Mdm2_nuc_2p </ci>
              <cn> 2 </cn>
            </apply>
          </apply>
        </math>
      </assignmentRule>
      <assignmentRule variable="_rateLaw21">
        <math xmlns="http://www.w3.org/1998/Math/MathML">
          <apply>
            <times/>
            <ci> g12 </ci>
            <apply>
              <power/>
              <ci> Mdm2_nuc_2p </ci>
              <cn> 2 </cn>
            </apply>
          </apply>
        </math>
      </assignmentRule>
      <assignmentRule variable="_rateLaw22">
        <math xmlns="http://www.w3.org/1998/Math/MathML">
          <apply>
            <times/>
            <ci> p3 </ci>
            <ci> ATM_p </ci>
          </apply>
        </math>
      </assignmentRule>
      <assignmentRule variable="_rateLaw23">
        <math xmlns="http://www.w3.org/1998/Math/MathML">
          <apply>
            <times/>
            <ci> p4 </ci>
            <ci> HIPK2_tot </ci>
          </apply>
        </math>
      </assignmentRule>
      <assignmentRule variable="_rateLaw24">
        <math xmlns="http://www.w3.org/1998/Math/MathML">
          <apply>
            <times/>
            <ci> d4 </ci>
            <ci> Wip1_tot </ci>
          </apply>
        </math>
      </assignmentRule>
      <assignmentRule variable="_rateLaw25">
        <math xmlns="http://www.w3.org/1998/Math/MathML">
          <apply>
            <times/>
            <apply>
              <times/>
              <apply>
                <minus/>
                <cn> 1 </cn>
                <ci> STOCHASTIC_GENES </ci>
              </apply>
              <ci> s3 </ci>
            </apply>
            <ci> gene_Mdm2_activity </ci>
          </apply>
        </math>
      </assignmentRule>
      <assignmentRule variable="_rateLaw27">
        <math xmlns="http://www.w3.org/1998/Math/MathML">
          <apply>
            <divide/>
            <apply>
              <times/>
              <apply>
                <times/>
                <ci> STOCHASTIC_GENES </ci>
                <ci> s3 </ci>
              </apply>
              <ci> gene_Mdm2_on </ci>
            </apply>
            <ci> n_mdm2_alleles </ci>
          </apply>
        </math>
      </assignmentRule>
      <assignmentRule variable="_rateLaw29">
        <math xmlns="http://www.w3.org/1998/Math/MathML">
          <apply>
            <times/>
            <ci> t3 </ci>
            <ci> mRNA_Mdm2 </ci>
          </apply>
        </math>
      </assignmentRule>
      <assignmentRule variable="_rateLaw30">
        <math xmlns="http://www.w3.org/1998/Math/MathML">
          <apply>
            <times/>
            <ci> p5 </ci>
            <ci> AKT_p </ci>
          </apply>
        </math>
      </assignmentRule>
      <assignmentRule variable="_rateLaw31">
        <math xmlns="http://www.w3.org/1998/Math/MathML">
          <apply>
            <times/>
            <ci> p5 </ci>
            <ci> AKT_p </ci>
          </apply>
        </math>
      </assignmentRule>
      <assignmentRule variable="_rateLaw32">
        <math xmlns="http://www.w3.org/1998/Math/MathML">
          <apply>
            <times/>
            <ci> p6 </ci>
            <ci> ATM_p </ci>
          </apply>
        </math>
      </assignmentRule>
      <assignmentRule variable="_rateLaw33">
        <math xmlns="http://www.w3.org/1998/Math/MathML">
          <apply>
            <times/>
            <ci> d6 </ci>
            <ci> Wip1_tot </ci>
          </apply>
        </math>
      </assignmentRule>
      <assignmentRule variable="_rateLaw34">
        <math xmlns="http://www.w3.org/1998/Math/MathML">
          <apply>
            <times/>
            <ci> p6 </ci>
            <ci> ATM_p </ci>
          </apply>
        </math>
      </assignmentRule>
      <assignmentRule variable="_rateLaw35">
        <math xmlns="http://www.w3.org/1998/Math/MathML">
          <apply>
            <times/>
            <ci> d6 </ci>
            <ci> Wip1_tot </ci>
          </apply>
        </math>
      </assignmentRule>
      <assignmentRule variable="_rateLaw36">
        <math xmlns="http://www.w3.org/1998/Math/MathML">
          <apply>
            <times/>
            <apply>
              <times/>
              <apply>
                <minus/>
                <cn> 1 </cn>
                <ci> STOCHASTIC_GENES </ci>
              </apply>
              <ci> s2 </ci>
            </apply>
            <ci> gene_PTEN_activity </ci>
          </apply>
        </math>
      </assignmentRule>
      <assignmentRule variable="_rateLaw38">
        <math xmlns="http://www.w3.org/1998/Math/MathML">
          <apply>
            <divide/>
            <apply>
              <times/>
              <apply>
                <times/>
                <ci> STOCHASTIC_GENES </ci>
                <ci> s2 </ci>
              </apply>
              <ci> gene_PTEN_on </ci>
            </apply>
            <ci> n_pten_alleles </ci>
          </apply>
        </math>
      </assignmentRule>
      <assignmentRule variable="_rateLaw40">
        <math xmlns="http://www.w3.org/1998/Math/MathML">
          <apply>
            <times/>
            <ci> t2 </ci>
            <ci> mRNA_PTEN </ci>
          </apply>
        </math>
      </assignmentRule>
      <assignmentRule variable="_rateLaw41">
        <math xmlns="http://www.w3.org/1998/Math/MathML">
          <apply>
            <times/>
            <ci> p8 </ci>
            <ci> PI3K_tot </ci>
          </apply>
        </math>
      </assignmentRule>
      <assignmentRule variable="_rateLaw42">
        <math xmlns="http://www.w3.org/1998/Math/MathML">
          <apply>
            <times/>
            <ci> d7 </ci>
            <ci> PTEN_tot </ci>
          </apply>
        </math>
      </assignmentRule>
      <assignmentRule variable="_rateLaw43">
        <math xmlns="http://www.w3.org/1998/Math/MathML">
          <apply>
            <times/>
            <ci> p12 </ci>
            <ci> PIP3 </ci>
          </apply>
        </math>
      </assignmentRule>
      <assignmentRule variable="_rateLaw44">
        <math xmlns="http://www.w3.org/1998/Math/MathML">
          <apply>
            <times/>
            <apply>
              <times/>
              <apply>
                <minus/>
                <cn> 1 </cn>
                <ci> STOCHASTIC_GENES </ci>
              </apply>
              <ci> s5 </ci>
            </apply>
            <ci> gene_p21_activity </ci>
          </apply>
        </math>
      </assignmentRule>
      <assignmentRule variable="_rateLaw46">
        <math xmlns="http://www.w3.org/1998/Math/MathML">
          <apply>
            <divide/>
            <apply>
              <times/>
              <apply>
                <times/>
                <ci> STOCHASTIC_GENES </ci>
                <ci> s5 </ci>
              </apply>
              <ci> gene_p21_on </ci>
            </apply>
            <ci> n_p21_alleles </ci>
          </apply>
        </math>
      </assignmentRule>
      <assignmentRule variable="_rateLaw48">
        <math xmlns="http://www.w3.org/1998/Math/MathML">
          <apply>
            <times/>
            <ci> t5 </ci>
            <ci> mRNA_p21 </ci>
          </apply>
        </math>
      </assignmentRule>
      <assignmentRule variable="_rateLaw49">
        <math xmlns="http://www.w3.org/1998/Math/MathML">
          <apply>
            <plus/>
            <ci> s10 </ci>
            <apply>
              <divide/>
              <apply>
                <times/>
                <ci> s9 </ci>
                <apply>
                  <power/>
                  <ci> E2F1_free </ci>
                  <ci> h </ci>
                </apply>
              </apply>
              <apply>
                <plus/>
                <apply>
                  <power/>
                  <ci> M3 </ci>
                  <ci> h </ci>
                </apply>
                <apply>
                  <power/>
                  <ci> E2F1_free </ci>
                  <ci> h </ci>
                </apply>
              </apply>
            </apply>
          </apply>
        </math>
      </assignmentRule>
      <assignmentRule variable="_rateLaw50">
        <math xmlns="http://www.w3.org/1998/Math/MathML">
          <apply>
            <times/>
            <ci> p9 </ci>
            <ci> CyclinE_free </ci>
          </apply>
        </math>
      </assignmentRule>
      <assignmentRule variable="_rateLaw51">
        <math xmlns="http://www.w3.org/1998/Math/MathML">
          <apply>
            <divide/>
            <ci> d12 </ci>
            <apply>
              <plus/>
              <ci> M2 </ci>
              <ci> Rb_p_free </ci>
            </apply>
          </apply>
        </math>
      </assignmentRule>
      <assignmentRule variable="_rateLaw52">
        <math xmlns="http://www.w3.org/1998/Math/MathML">
          <apply>
            <times/>
            <ci> p10 </ci>
            <ci> CyclinE_free </ci>
          </apply>
        </math>
      </assignmentRule>
      <assignmentRule variable="_rateLaw53">
        <math xmlns="http://www.w3.org/1998/Math/MathML">
          <apply>
            <times/>
            <apply>
              <times/>
              <apply>
                <minus/>
                <cn> 1 </cn>
                <ci> STOCHASTIC_GENES </ci>
              </apply>
              <ci> s4 </ci>
            </apply>
            <ci> gene_Bax_activity </ci>
          </apply>
        </math>
      </assignmentRule>
      <assignmentRule variable="_rateLaw55">
        <math xmlns="http://www.w3.org/1998/Math/MathML">
          <apply>
            <divide/>
            <apply>
              <times/>
              <apply>
                <times/>
                <ci> STOCHASTIC_GENES </ci>
                <ci> s4 </ci>
              </apply>
              <ci> gene_Bax_on </ci>
            </apply>
            <ci> n_bax_alleles </ci>
          </apply>
        </math>
      </assignmentRule>
      <assignmentRule variable="_rateLaw57">
        <math xmlns="http://www.w3.org/1998/Math/MathML">
          <apply>
            <times/>
            <ci> t4 </ci>
            <ci> mRNA_Bax </ci>
          </apply>
        </math>
      </assignmentRule>
      <assignmentRule variable="_rateLaw58">
        <math xmlns="http://www.w3.org/1998/Math/MathML">
          <apply>
            <times/>
            <ci> p7 </ci>
            <ci> AKT_p </ci>
          </apply>
        </math>
      </assignmentRule>
      <assignmentRule variable="_rateLaw59">
        <math xmlns="http://www.w3.org/1998/Math/MathML">
          <apply>
            <times/>
            <ci> p7 </ci>
            <ci> AKT_p </ci>
          </apply>
        </math>
      </assignmentRule>
      <assignmentRule variable="_rateLaw60">
        <math xmlns="http://www.w3.org/1998/Math/MathML">
          <apply>
            <plus/>
            <apply>
              <times/>
              <ci> a1 </ci>
              <ci> Bax_free </ci>
            </apply>
            <apply>
              <times/>
              <ci> a2 </ci>
              <apply>
                <power/>
                <ci> Caspase_act </ci>
                <cn> 2 </cn>
              </apply>
            </apply>
          </apply>
        </math>
      </assignmentRule>
    </listOfRules>
    <listOfReactions>
      <reaction id="R1" reversible="false">
        <listOfReactants>
          <speciesReference species="S11"/>
        </listOfReactants>
        <listOfProducts>
          <speciesReference species="S16"/>
        </listOfProducts>
        <kineticLaw>
          <math xmlns="http://www.w3.org/1998/Math/MathML">
            <apply>
              <times/>
              <ci> _rateLaw1 </ci>
              <ci> S11 </ci>
            </apply>
          </math>
        </kineticLaw>
      </reaction>
      <reaction id="R2" reversible="false">
        <listOfReactants>
          <speciesReference species="S12"/>
        </listOfReactants>
        <listOfProducts>
          <speciesReference species="S17"/>
        </listOfProducts>
        <kineticLaw>
          <math xmlns="http://www.w3.org/1998/Math/MathML">
            <apply>
              <times/>
              <ci> _rateLaw2 </ci>
              <ci> S12 </ci>
            </apply>
          </math>
        </kineticLaw>
      </reaction>
      <reaction id="R3" reversible="false">
        <listOfReactants>
          <speciesReference species="S13"/>
        </listOfReactants>
        <listOfProducts>
          <speciesReference species="S18"/>
        </listOfProducts>
        <kineticLaw>
          <math xmlns="http://www.w3.org/1998/Math/MathML">
            <apply>
              <times/>
              <ci> _rateLaw3 </ci>
              <ci> S13 </ci>
            </apply>
          </math>
        </kineticLaw>
      </reaction>
      <reaction id="R4" reversible="false">
        <listOfReactants>
          <speciesReference species="S14"/>
        </listOfReactants>
        <listOfProducts>
          <speciesReference species="S19"/>
        </listOfProducts>
        <kineticLaw>
          <math xmlns="http://www.w3.org/1998/Math/MathML">
            <apply>
              <times/>
              <ci> _rateLaw4 </ci>
              <ci> S14 </ci>
            </apply>
          </math>
        </kineticLaw>
      </reaction>
      <reaction id="R5" reversible="false">
        <listOfReactants>
          <speciesReference species="S15"/>
        </listOfReactants>
        <listOfProducts>
          <speciesReference species="S20"/>
        </listOfProducts>
        <kineticLaw>
          <math xmlns="http://www.w3.org/1998/Math/MathML">
            <apply>
              <times/>
              <ci> _rateLaw5 </ci>
              <ci> S15 </ci>
            </apply>
          </math>
        </kineticLaw>
      </reaction>
      <reaction id="R6" reversible="false">
        <listOfProducts>
          <speciesReference species="S21"/>
        </listOfProducts>
        <kineticLaw>
          <math xmlns="http://www.w3.org/1998/Math/MathML">
            <apply>
              <times/>
              <ci> _rateLaw6 </ci>
            </apply>
          </math>
        </kineticLaw>
      </reaction>
      <reaction id="R7" reversible="false">
        <listOfProducts>
          <speciesReference species="S21"/>
        </listOfProducts>
        <kineticLaw>
          <math xmlns="http://www.w3.org/1998/Math/MathML">
            <apply>
              <times/>
              <ci> _rateLaw7 </ci>
            </apply>
          </math>
        </kineticLaw>
      </reaction>
      <reaction id="R8" reversible="false">
        <listOfReactants>
          <speciesReference species="S2"/>
        </listOfReactants>
        <listOfProducts>
          <speciesReference species="S22"/>
        </listOfProducts>
        <kineticLaw>
          <math xmlns="http://www.w3.org/1998/Math/MathML">
            <apply>
              <times/>
              <ci> _rateLaw9 </ci>
              <ci> S2 </ci>
            </apply>
          </math>
        </kineticLaw>
      </reaction>
      <reaction id="R9" reversible="false">
        <listOfReactants>
          <speciesReference species="S1"/>
        </listOfReactants>
        <listOfProducts>
          <speciesReference species="S23"/>
        </listOfProducts>
        <kineticLaw>
          <math xmlns="http://www.w3.org/1998/Math/MathML">
            <apply>
              <times/>
              <ci> _rateLaw11 </ci>
              <ci> S1 </ci>
            </apply>
          </math>
        </kineticLaw>
      </reaction>
      <reaction id="R10" reversible="false">
        <listOfProducts>
          <speciesReference species="S24"/>
        </listOfProducts>
        <kineticLaw>
          <math xmlns="http://www.w3.org/1998/Math/MathML">
            <apply>
              <times/>
              <ci> s8 </ci>
            </apply>
          </math>
        </kineticLaw>
      </reaction>
      <reaction id="R11" reversible="false">
        <listOfProducts>
          <speciesReference species="S25"/>
        </listOfProducts>
        <kineticLaw>
          <math xmlns="http://www.w3.org/1998/Math/MathML">
            <apply>
              <times/>
              <ci> _rateLaw13 </ci>
            </apply>
          </math>
        </kineticLaw>
      </reaction>
      <reaction id="R12" reversible="false">
        <listOfProducts>
          <speciesReference species="S25"/>
        </listOfProducts>
        <kineticLaw>
          <math xmlns="http://www.w3.org/1998/Math/MathML">
            <apply>
              <times/>
              <ci> _rateLaw15 </ci>
            </apply>
          </math>
        </kineticLaw>
      </reaction>
      <reaction id="R13" reversible="false">
        <listOfProducts>
          <speciesReference species="S26"/>
        </listOfProducts>
        <kineticLaw>
          <math xmlns="http://www.w3.org/1998/Math/MathML">
            <apply>
              <times/>
              <ci> _rateLaw17 </ci>
            </apply>
          </math>
        </kineticLaw>
      </reaction>
      <reaction id="R14" reversible="false">
        <listOfProducts>
          <speciesReference species="S27"/>
        </listOfProducts>
        <kineticLaw>
          <math xmlns="http://www.w3.org/1998/Math/MathML">
            <apply>
              <times/>
              <ci> s6 </ci>
            </apply>
          </math>
        </kineticLaw>
      </reaction>
      <reaction id="R15" reversible="false">
        <listOfProducts>
          <speciesReference species="S28"/>
        </listOfProducts>
        <kineticLaw>
          <math xmlns="http://www.w3.org/1998/Math/MathML">
            <apply>
              <times/>
              <ci> _rateLaw25 </ci>
            </apply>
          </math>
        </kineticLaw>
      </reaction>
      <reaction id="R16" reversible="false">
        <listOfProducts>
          <speciesReference species="S28"/>
        </listOfProducts>
        <kineticLaw>
          <math xmlns="http://www.w3.org/1998/Math/MathML">
            <apply>
              <times/>
              <ci> _rateLaw27 </ci>
            </apply>
          </math>
        </kineticLaw>
      </reaction>
      <reaction id="R17" reversible="false">
        <listOfProducts>
          <speciesReference species="S29"/>
        </listOfProducts>
        <kineticLaw>
          <math xmlns="http://www.w3.org/1998/Math/MathML">
            <apply>
              <times/>
              <ci> _rateLaw29 </ci>
            </apply>
          </math>
        </kineticLaw>
      </reaction>
      <reaction id="R18" reversible="false">
        <listOfProducts>
          <speciesReference species="S30"/>
        </listOfProducts>
        <kineticLaw>
          <math xmlns="http://www.w3.org/1998/Math/MathML">
            <apply>
              <times/>
              <ci> _rateLaw36 </ci>
            </apply>
          </math>
        </kineticLaw>
      </reaction>
      <reaction id="R19" reversible="false">
        <listOfProducts>
          <speciesReference species="S30"/>
        </listOfProducts>
        <kineticLaw>
          <math xmlns="http://www.w3.org/1998/Math/MathML">
            <apply>
              <times/>
              <ci> _rateLaw38 </ci>
            </apply>
          </math>
        </kineticLaw>
      </reaction>
      <reaction id="R20" reversible="false">
        <listOfProducts>
          <speciesReference species="S31"/>
        </listOfProducts>
        <kineticLaw>
          <math xmlns="http://www.w3.org/1998/Math/MathML">
            <apply>
              <times/>
              <ci> _rateLaw40 </ci>
            </apply>
          </math>
        </kineticLaw>
      </reaction>
      <reaction id="R21" reversible="false">
        <listOfReactants>
          <speciesReference species="S4"/>
        </listOfReactants>
        <listOfProducts>
          <speciesReference species="S32"/>
        </listOfProducts>
        <kineticLaw>
          <math xmlns="http://www.w3.org/1998/Math/MathML">
            <apply>
              <times/>
              <ci> _rateLaw41 </ci>
              <ci> S4 </ci>
            </apply>
          </math>
        </kineticLaw>
      </reaction>
      <reaction id="R22" reversible="false">
        <listOfReactants>
          <speciesReference species="S5"/>
        </listOfReactants>
        <listOfProducts>
          <speciesReference species="S33"/>
        </listOfProducts>
        <kineticLaw>
          <math xmlns="http://www.w3.org/1998/Math/MathML">
            <apply>
              <times/>
              <ci> _rateLaw43 </ci>
              <ci> S5 </ci>
            </apply>
          </math>
        </kineticLaw>
      </reaction>
      <reaction id="R23" reversible="false">
        <listOfProducts>
          <speciesReference species="S34"/>
        </listOfProducts>
        <kineticLaw>
          <math xmlns="http://www.w3.org/1998/Math/MathML">
            <apply>
              <times/>
              <ci> _rateLaw44 </ci>
            </apply>
          </math>
        </kineticLaw>
      </reaction>
      <reaction id="R24" reversible="false">
        <listOfProducts>
          <speciesReference species="S34"/>
        </listOfProducts>
        <kineticLaw>
          <math xmlns="http://www.w3.org/1998/Math/MathML">
            <apply>
              <times/>
              <ci> _rateLaw46 </ci>
            </apply>
          </math>
        </kineticLaw>
      </reaction>
      <reaction id="R25" reversible="false">
        <listOfProducts>
          <speciesReference species="S35"/>
        </listOfProducts>
        <kineticLaw>
          <math xmlns="http://www.w3.org/1998/Math/MathML">
            <apply>
              <times/>
              <ci> _rateLaw48 </ci>
            </apply>
          </math>
        </kineticLaw>
      </reaction>
      <reaction id="R26" reversible="false">
        <listOfProducts>
          <speciesReference species="S36"/>
        </listOfProducts>
        <kineticLaw>
          <math xmlns="http://www.w3.org/1998/Math/MathML">
            <apply>
              <times/>
              <ci> _rateLaw49 </ci>
            </apply>
          </math>
        </kineticLaw>
      </reaction>
      <reaction id="R27" reversible="false">
        <listOfReactants>
          <speciesReference species="S6"/>
        </listOfReactants>
        <listOfProducts>
          <speciesReference species="S37"/>
        </listOfProducts>
        <kineticLaw>
          <math xmlns="http://www.w3.org/1998/Math/MathML">
            <apply>
              <times/>
              <ci> _rateLaw50 </ci>
              <ci> S6 </ci>
            </apply>
          </math>
        </kineticLaw>
      </reaction>
      <reaction id="R28" reversible="false">
        <listOfReactants>
          <speciesReference species="S6"/>
          <speciesReference species="S7"/>
        </listOfReactants>
        <listOfProducts>
          <speciesReference species="S38"/>
        </listOfProducts>
        <kineticLaw>
          <math xmlns="http://www.w3.org/1998/Math/MathML">
            <apply>
              <times/>
              <ci> b4 </ci>
              <ci> S6 </ci>
              <ci> S7 </ci>
            </apply>
          </math>
        </kineticLaw>
      </reaction>
      <reaction id="R29" reversible="false">
        <listOfProducts>
          <speciesReference species="S39"/>
        </listOfProducts>
        <kineticLaw>
          <math xmlns="http://www.w3.org/1998/Math/MathML">
            <apply>
              <times/>
              <ci> _rateLaw53 </ci>
            </apply>
          </math>
        </kineticLaw>
      </reaction>
      <reaction id="R30" reversible="false">
        <listOfProducts>
          <speciesReference species="S39"/>
        </listOfProducts>
        <kineticLaw>
          <math xmlns="http://www.w3.org/1998/Math/MathML">
            <apply>
              <times/>
              <ci> _rateLaw55 </ci>
            </apply>
          </math>
        </kineticLaw>
      </reaction>
      <reaction id="R31" reversible="false">
        <listOfProducts>
          <speciesReference species="S40"/>
        </listOfProducts>
        <kineticLaw>
          <math xmlns="http://www.w3.org/1998/Math/MathML">
            <apply>
              <times/>
              <ci> _rateLaw57 </ci>
            </apply>
          </math>
        </kineticLaw>
      </reaction>
      <reaction id="R32" reversible="false">
        <listOfReactants>
          <speciesReference species="S8"/>
          <speciesReference species="S9"/>
        </listOfReactants>
        <listOfProducts>
          <speciesReference species="S41"/>
        </listOfProducts>
        <kineticLaw>
          <math xmlns="http://www.w3.org/1998/Math/MathML">
            <apply>
              <times/>
              <ci> b2 </ci>
              <ci> S8 </ci>
              <ci> S9 </ci>
            </apply>
          </math>
        </kineticLaw>
      </reaction>
      <reaction id="R33" reversible="false">
        <listOfReactants>
          <speciesReference species="S9"/>
        </listOfReactants>
        <listOfProducts>
          <speciesReference species="S42"/>
        </listOfProducts>
        <kineticLaw>
          <math xmlns="http://www.w3.org/1998/Math/MathML">
            <apply>
              <times/>
              <ci> _rateLaw59 </ci>
              <ci> S9 </ci>
            </apply>
          </math>
        </kineticLaw>
      </reaction>
      <reaction id="R34" reversible="false">
        <listOfProducts>
          <speciesReference species="S43"/>
        </listOfProducts>
        <kineticLaw>
          <math xmlns="http://www.w3.org/1998/Math/MathML">
            <apply>
              <times/>
              <ci> s7 </ci>
            </apply>
          </math>
        </kineticLaw>
      </reaction>
      <reaction id="R35" reversible="false">
        <listOfProducts>
          <speciesReference species="S44"/>
        </listOfProducts>
        <kineticLaw>
          <math xmlns="http://www.w3.org/1998/Math/MathML">
            <apply>
              <times/>
              <ci> Mdm2_Inh </ci>
            </apply>
          </math>
        </kineticLaw>
      </reaction>
      <reaction id="R36" reversible="false">
        <listOfReactants>
          <speciesReference species="S16"/>
        </listOfReactants>
        <listOfProducts>
          <speciesReference species="S11"/>
        </listOfProducts>
        <kineticLaw>
          <math xmlns="http://www.w3.org/1998/Math/MathML">
            <apply>
              <times/>
              <ci> q2 </ci>
              <ci> S16 </ci>
            </apply>
          </math>
        </kineticLaw>
      </reaction>
      <reaction id="R37" reversible="false">
        <listOfReactants>
          <speciesReference species="S17"/>
        </listOfReactants>
        <listOfProducts>
          <speciesReference species="S12"/>
        </listOfProducts>
        <kineticLaw>
          <math xmlns="http://www.w3.org/1998/Math/MathML">
            <apply>
              <times/>
              <ci> q2 </ci>
              <ci> S17 </ci>
            </apply>
          </math>
        </kineticLaw>
      </reaction>
      <reaction id="R38" reversible="false">
        <listOfReactants>
          <speciesReference species="S18"/>
        </listOfReactants>
        <listOfProducts>
          <speciesReference species="S13"/>
        </listOfProducts>
        <kineticLaw>
          <math xmlns="http://www.w3.org/1998/Math/MathML">
            <apply>
              <times/>
              <ci> q2 </ci>
              <ci> S18 </ci>
            </apply>
          </math>
        </kineticLaw>
      </reaction>
      <reaction id="R39" reversible="false">
        <listOfReactants>
          <speciesReference species="S19"/>
        </listOfReactants>
        <listOfProducts>
          <speciesReference species="S14"/>
        </listOfProducts>
        <kineticLaw>
          <math xmlns="http://www.w3.org/1998/Math/MathML">
            <apply>
              <times/>
              <ci> q2 </ci>
              <ci> S19 </ci>
            </apply>
          </math>
        </kineticLaw>
      </reaction>
      <reaction id="R40" reversible="false">
        <listOfReactants>
          <speciesReference species="S20"/>
        </listOfReactants>
        <listOfProducts>
          <speciesReference species="S15"/>
        </listOfProducts>
        <kineticLaw>
          <math xmlns="http://www.w3.org/1998/Math/MathML">
            <apply>
              <times/>
              <ci> q2 </ci>
              <ci> S20 </ci>
            </apply>
          </math>
        </kineticLaw>
      </reaction>
      <reaction id="R41" reversible="false">
        <listOfReactants>
          <speciesReference species="S21"/>
        </listOfReactants>
        <kineticLaw>
          <math xmlns="http://www.w3.org/1998/Math/MathML">
            <apply>
              <times/>
              <ci> _rateLaw8 </ci>
              <ci> S21 </ci>
            </apply>
          </math>
        </kineticLaw>
      </reaction>
      <reaction id="R42" reversible="false">
        <listOfReactants>
          <speciesReference species="S22"/>
        </listOfReactants>
        <listOfProducts>
          <speciesReference species="S2"/>
        </listOfProducts>
        <kineticLaw>
          <math xmlns="http://www.w3.org/1998/Math/MathML">
            <apply>
              <times/>
              <ci> _rateLaw10 </ci>
              <ci> S22 </ci>
            </apply>
          </math>
        </kineticLaw>
      </reaction>
      <reaction id="R43" reversible="false">
        <listOfReactants>
          <speciesReference species="S23"/>
        </listOfReactants>
        <listOfProducts>
          <speciesReference species="S1"/>
        </listOfProducts>
        <kineticLaw>
          <math xmlns="http://www.w3.org/1998/Math/MathML">
            <apply>
              <times/>
              <ci> d2 </ci>
              <ci> S23 </ci>
            </apply>
          </math>
        </kineticLaw>
      </reaction>
      <reaction id="R44" reversible="false">
        <listOfReactants>
          <speciesReference species="S24"/>
        </listOfReactants>
        <kineticLaw>
          <math xmlns="http://www.w3.org/1998/Math/MathML">
            <apply>
              <times/>
              <ci> _rateLaw12 </ci>
              <ci> S24 </ci>
            </apply>
          </math>
        </kineticLaw>
      </reaction>
      <reaction id="R45" reversible="false">
        <listOfReactants>
          <speciesReference species="S25"/>
        </listOfReactants>
        <kineticLaw>
          <math xmlns="http://www.w3.org/1998/Math/MathML">
            <apply>
              <times/>
              <ci> _rateLaw14 </ci>
              <ci> S25 </ci>
            </apply>
          </math>
        </kineticLaw>
      </reaction>
      <reaction id="R46" reversible="false">
        <listOfReactants>
          <speciesReference species="S25"/>
        </listOfReactants>
        <kineticLaw>
          <math xmlns="http://www.w3.org/1998/Math/MathML">
            <apply>
              <times/>
              <ci> _rateLaw16 </ci>
              <ci> S25 </ci>
            </apply>
          </math>
        </kineticLaw>
      </reaction>
      <reaction id="R47" reversible="false">
        <listOfReactants>
          <speciesReference species="S26"/>
        </listOfReactants>
        <kineticLaw>
          <math xmlns="http://www.w3.org/1998/Math/MathML">
            <apply>
              <times/>
              <ci> g8 </ci>
              <ci> S26 </ci>
            </apply>
          </math>
        </kineticLaw>
      </reaction>
      <reaction id="R48" reversible="false">
        <listOfReactants>
          <speciesReference species="S27"/>
        </listOfReactants>
        <kineticLaw>
          <math xmlns="http://www.w3.org/1998/Math/MathML">
            <apply>
              <times/>
              <ci> g101 </ci>
              <ci> S27 </ci>
            </apply>
          </math>
        </kineticLaw>
      </reaction>
      <reaction id="R49" reversible="false">
        <listOfReactants>
          <speciesReference species="S27"/>
        </listOfReactants>
        <kineticLaw>
          <math xmlns="http://www.w3.org/1998/Math/MathML">
            <apply>
              <times/>
              <ci> _rateLaw18 </ci>
              <ci> S27 </ci>
            </apply>
          </math>
        </kineticLaw>
      </reaction>
      <reaction id="R50" reversible="false">
        <listOfReactants>
          <speciesReference species="S27"/>
        </listOfReactants>
        <listOfProducts>
          <speciesReference species="S45"/>
        </listOfProducts>
        <kineticLaw>
          <math xmlns="http://www.w3.org/1998/Math/MathML">
            <apply>
              <times/>
              <ci> _rateLaw22 </ci>
              <ci> S27 </ci>
            </apply>
          </math>
        </kineticLaw>
      </reaction>
      <reaction id="R51" reversible="false">
        <listOfReactants>
          <speciesReference species="S27"/>
        </listOfReactants>
        <listOfProducts>
          <speciesReference species="S46"/>
        </listOfProducts>
        <kineticLaw>
          <math xmlns="http://www.w3.org/1998/Math/MathML">
            <apply>
              <times/>
              <ci> _rateLaw23 </ci>
              <ci> S27 </ci>
            </apply>
          </math>
        </kineticLaw>
      </reaction>
      <reaction id="R52" reversible="false">
        <listOfReactants>
          <speciesReference species="S28"/>
        </listOfReactants>
        <kineticLaw>
          <math xmlns="http://www.w3.org/1998/Math/MathML">
            <apply>
              <times/>
              <ci> _rateLaw26 </ci>
              <ci> S28 </ci>
            </apply>
          </math>
        </kineticLaw>
      </reaction>
      <reaction id="R53" reversible="false">
        <listOfReactants>
          <speciesReference species="S28"/>
        </listOfReactants>
        <kineticLaw>
          <math xmlns="http://www.w3.org/1998/Math/MathML">
            <apply>
              <times/>
              <ci> _rateLaw28 </ci>
              <ci> S28 </ci>
            </apply>
          </math>
        </kineticLaw>
      </reaction>
      <reaction id="R54" reversible="false">
        <listOfReactants>
          <speciesReference species="S29"/>
        </listOfReactants>
        <kineticLaw>
          <math xmlns="http://www.w3.org/1998/Math/MathML">
            <apply>
              <times/>
              <ci> g14 </ci>
              <ci> S29 </ci>
            </apply>
          </math>
        </kineticLaw>
      </reaction>
      <reaction id="R55" reversible="false">
        <listOfReactants>
          <speciesReference species="S29"/>
        </listOfReactants>
        <listOfProducts>
          <speciesReference species="S47"/>
        </listOfProducts>
        <kineticLaw>
          <math xmlns="http://www.w3.org/1998/Math/MathML">
            <apply>
              <times/>
              <ci> _rateLaw30 </ci>
              <ci> S29 </ci>
            </apply>
          </math>
        </kineticLaw>
      </reaction>
      <reaction id="R56" reversible="false">
        <listOfReactants>
          <speciesReference species="S30"/>
        </listOfReactants>
        <kineticLaw>
          <math xmlns="http://www.w3.org/1998/Math/MathML">
            <apply>
              <times/>
              <ci> _rateLaw37 </ci>
              <ci> S30 </ci>
            </apply>
          </math>
        </kineticLaw>
      </reaction>
      <reaction id="R57" reversible="false">
        <listOfReactants>
          <speciesReference species="S30"/>
        </listOfReactants>
        <kineticLaw>
          <math xmlns="http://www.w3.org/1998/Math/MathML">
            <apply>
              <times/>
              <ci> _rateLaw39 </ci>
              <ci> S30 </ci>
            </apply>
          </math>
        </kineticLaw>
      </reaction>
      <reaction id="R58" reversible="false">
        <listOfReactants>
          <speciesReference species="S31"/>
        </listOfReactants>
        <kineticLaw>
          <math xmlns="http://www.w3.org/1998/Math/MathML">
            <apply>
              <times/>
              <ci> g6 </ci>
              <ci> S31 </ci>
            </apply>
          </math>
        </kineticLaw>
      </reaction>
      <reaction id="R59" reversible="false">
        <listOfReactants>
          <speciesReference species="S32"/>
        </listOfReactants>
        <listOfProducts>
          <speciesReference species="S4"/>
        </listOfProducts>
        <kineticLaw>
          <math xmlns="http://www.w3.org/1998/Math/MathML">
            <apply>
              <times/>
              <ci> _rateLaw42 </ci>
              <ci> S32 </ci>
            </apply>
          </math>
        </kineticLaw>
      </reaction>
      <reaction id="R60" reversible="false">
        <listOfReactants>
          <speciesReference species="S33"/>
        </listOfReactants>
        <listOfProducts>
          <speciesReference species="S5"/>
        </listOfProducts>
        <kineticLaw>
          <math xmlns="http://www.w3.org/1998/Math/MathML">
            <apply>
              <times/>
              <ci> d8 </ci>
              <ci> S33 </ci>
            </apply>
          </math>
        </kineticLaw>
      </reaction>
      <reaction id="R61" reversible="false">
        <listOfReactants>
          <speciesReference species="S34"/>
        </listOfReactants>
        <kineticLaw>
          <math xmlns="http://www.w3.org/1998/Math/MathML">
            <apply>
              <times/>
              <ci> _rateLaw45 </ci>
              <ci> S34 </ci>
            </apply>
          </math>
        </kineticLaw>
      </reaction>
      <reaction id="R62" reversible="false">
        <listOfReactants>
          <speciesReference species="S34"/>
        </listOfReactants>
        <kineticLaw>
          <math xmlns="http://www.w3.org/1998/Math/MathML">
            <apply>
              <times/>
              <ci> _rateLaw47 </ci>
              <ci> S34 </ci>
            </apply>
          </math>
        </kineticLaw>
      </reaction>
      <reaction id="R63" reversible="false">
        <listOfReactants>
          <speciesReference species="S35"/>
        </listOfReactants>
        <kineticLaw>
          <math xmlns="http://www.w3.org/1998/Math/MathML">
            <apply>
              <times/>
              <ci> g19 </ci>
              <ci> S35 </ci>
            </apply>
          </math>
        </kineticLaw>
      </reaction>
      <reaction id="R64" reversible="false">
        <listOfReactants>
          <speciesReference species="S36"/>
        </listOfReactants>
        <kineticLaw>
          <math xmlns="http://www.w3.org/1998/Math/MathML">
            <apply>
              <times/>
              <ci> g20 </ci>
              <ci> S36 </ci>
            </apply>
          </math>
        </kineticLaw>
      </reaction>
      <reaction id="R65" reversible="false">
        <listOfReactants>
          <speciesReference species="S35"/>
          <speciesReference species="S36"/>
        </listOfReactants>
        <listOfProducts>
          <speciesReference species="S48"/>
        </listOfProducts>
        <kineticLaw>
          <math xmlns="http://www.w3.org/1998/Math/MathML">
            <apply>
              <times/>
              <ci> b5 </ci>
              <ci> S35 </ci>
              <ci> S36 </ci>
            </apply>
          </math>
        </kineticLaw>
      </reaction>
      <reaction id="R66" reversible="false">
        <listOfReactants>
          <speciesReference species="S37"/>
        </listOfReactants>
        <listOfProducts>
          <speciesReference species="S6"/>
        </listOfProducts>
        <kineticLaw>
          <math xmlns="http://www.w3.org/1998/Math/MathML">
            <apply>
              <times/>
              <ci> _rateLaw51 </ci>
              <ci> S37 </ci>
            </apply>
          </math>
        </kineticLaw>
      </reaction>
      <reaction id="R67" reversible="false">
        <listOfReactants>
          <speciesReference species="S38"/>
        </listOfReactants>
        <listOfProducts>
          <speciesReference species="S6"/>
          <speciesReference species="S7"/>
        </listOfProducts>
        <kineticLaw>
          <math xmlns="http://www.w3.org/1998/Math/MathML">
            <apply>
              <times/>
              <ci> u5 </ci>
              <ci> S38 </ci>
            </apply>
          </math>
        </kineticLaw>
      </reaction>
      <reaction id="R68" reversible="false">
        <listOfReactants>
          <speciesReference species="S38"/>
        </listOfReactants>
        <listOfProducts>
          <speciesReference species="S7"/>
          <speciesReference species="S37"/>
        </listOfProducts>
        <kineticLaw>
          <math xmlns="http://www.w3.org/1998/Math/MathML">
            <apply>
              <times/>
              <ci> _rateLaw52 </ci>
              <ci> S38 </ci>
            </apply>
          </math>
        </kineticLaw>
      </reaction>
      <reaction id="R69" reversible="false">
        <listOfReactants>
          <speciesReference species="S39"/>
        </listOfReactants>
        <kineticLaw>
          <math xmlns="http://www.w3.org/1998/Math/MathML">
            <apply>
              <times/>
              <ci> _rateLaw54 </ci>
              <ci> S39 </ci>
            </apply>
          </math>
        </kineticLaw>
      </reaction>
      <reaction id="R70" reversible="false">
        <listOfReactants>
          <speciesReference species="S39"/>
        </listOfReactants>
        <kineticLaw>
          <math xmlns="http://www.w3.org/1998/Math/MathML">
            <apply>
              <times/>
              <ci> _rateLaw56 </ci>
              <ci> S39 </ci>
            </apply>
          </math>
        </kineticLaw>
      </reaction>
      <reaction id="R71" reversible="false">
        <listOfReactants>
          <speciesReference species="S40"/>
        </listOfReactants>
        <kineticLaw>
          <math xmlns="http://www.w3.org/1998/Math/MathML">
            <apply>
              <times/>
              <ci> g9 </ci>
              <ci> S40 </ci>
            </apply>
          </math>
        </kineticLaw>
      </reaction>
      <reaction id="R72" reversible="false">
        <listOfReactants>
          <speciesReference species="S8"/>
          <speciesReference species="S40"/>
        </listOfReactants>
        <listOfProducts>
          <speciesReference species="S49"/>
        </listOfProducts>
        <kineticLaw>
          <math xmlns="http://www.w3.org/1998/Math/MathML">
            <apply>
              <times/>
              <ci> b1 </ci>
              <ci> S8 </ci>
              <ci> S40 </ci>
            </apply>
          </math>
        </kineticLaw>
      </reaction>
      <reaction id="R73" reversible="false">
        <listOfReactants>
          <speciesReference species="S41"/>
        </listOfReactants>
        <listOfProducts>
          <speciesReference species="S8"/>
          <speciesReference species="S9"/>
        </listOfProducts>
        <kineticLaw>
          <math xmlns="http://www.w3.org/1998/Math/MathML">
            <apply>
              <times/>
              <ci> u2 </ci>
              <ci> S41 </ci>
            </apply>
          </math>
        </kineticLaw>
      </reaction>
      <reaction id="R74" reversible="false">
        <listOfReactants>
          <speciesReference species="S41"/>
        </listOfReactants>
        <listOfProducts>
          <speciesReference species="S8"/>
          <speciesReference species="S42"/>
        </listOfProducts>
        <kineticLaw>
          <math xmlns="http://www.w3.org/1998/Math/MathML">
            <apply>
              <times/>
              <ci> _rateLaw58 </ci>
              <ci> S41 </ci>
            </apply>
          </math>
        </kineticLaw>
      </reaction>
      <reaction id="R75" reversible="false">
        <listOfReactants>
          <speciesReference species="S42"/>
        </listOfReactants>
        <listOfProducts>
          <speciesReference species="S9"/>
        </listOfProducts>
        <kineticLaw>
          <math xmlns="http://www.w3.org/1998/Math/MathML">
            <apply>
              <times/>
              <ci> d9 </ci>
              <ci> S42 </ci>
            </apply>
          </math>
        </kineticLaw>
      </reaction>
      <reaction id="R76" reversible="false">
        <listOfReactants>
          <speciesReference species="S10"/>
          <speciesReference species="S42"/>
        </listOfReactants>
        <listOfProducts>
          <speciesReference species="S50"/>
        </listOfProducts>
        <kineticLaw>
          <math xmlns="http://www.w3.org/1998/Math/MathML">
            <apply>
              <times/>
              <ci> b3 </ci>
              <ci> S10 </ci>
              <ci> S42 </ci>
            </apply>
          </math>
        </kineticLaw>
      </reaction>
      <reaction id="R77" reversible="false">
        <listOfReactants>
          <speciesReference species="S43"/>
        </listOfReactants>
        <kineticLaw>
          <math xmlns="http://www.w3.org/1998/Math/MathML">
            <apply>
              <times/>
              <ci> g17 </ci>
              <ci> S43 </ci>
            </apply>
          </math>
        </kineticLaw>
      </reaction>
      <reaction id="R78" reversible="false">
        <listOfReactants>
          <speciesReference species="S43"/>
        </listOfReactants>
        <listOfProducts>
          <speciesReference species="S51"/>
        </listOfProducts>
        <kineticLaw>
          <math xmlns="http://www.w3.org/1998/Math/MathML">
            <apply>
              <times/>
              <ci> _rateLaw60 </ci>
              <ci> S43 </ci>
            </apply>
          </math>
        </kineticLaw>
      </reaction>
      <reaction id="R79" reversible="false">
        <listOfReactants>
          <speciesReference species="S29"/>
        </listOfReactants>
        <listOfProducts>
          <speciesReference species="S52"/>
        </listOfProducts>
        <kineticLaw>
          <math xmlns="http://www.w3.org/1998/Math/MathML">
            <apply>
              <times/>
              <ci> Mdm2_Inh_binding </ci>
              <ci> S29 </ci>
            </apply>
          </math>
        </kineticLaw>
      </reaction>
      <reaction id="R80" reversible="false">
        <listOfReactants>
          <speciesReference species="S44"/>
        </listOfReactants>
        <listOfProducts>
          <speciesReference species="S53"/>
        </listOfProducts>
        <kineticLaw>
          <math xmlns="http://www.w3.org/1998/Math/MathML">
            <apply>
              <times/>
              <ci> dr1 </ci>
              <ci> S44 </ci>
            </apply>
          </math>
        </kineticLaw>
      </reaction>
      <reaction id="R81" reversible="false">
        <listOfReactants>
          <speciesReference species="S45"/>
        </listOfReactants>
        <kineticLaw>
          <math xmlns="http://www.w3.org/1998/Math/MathML">
            <apply>
              <times/>
              <ci> g101 </ci>
              <ci> S45 </ci>
            </apply>
          </math>
        </kineticLaw>
      </reaction>
      <reaction id="R82" reversible="false">
        <listOfReactants>
          <speciesReference species="S46"/>
        </listOfReactants>
        <kineticLaw>
          <math xmlns="http://www.w3.org/1998/Math/MathML">
            <apply>
              <times/>
              <ci> g101 </ci>
              <ci> S46 </ci>
            </apply>
          </math>
        </kineticLaw>
      </reaction>
      <reaction id="R83" reversible="false">
        <listOfReactants>
          <speciesReference species="S46"/>
        </listOfReactants>
        <kineticLaw>
          <math xmlns="http://www.w3.org/1998/Math/MathML">
            <apply>
              <times/>
              <ci> _rateLaw19 </ci>
              <ci> S46 </ci>
            </apply>
          </math>
        </kineticLaw>
      </reaction>
      <reaction id="R84" reversible="false">
        <listOfReactants>
          <speciesReference species="S45"/>
        </listOfReactants>
        <kineticLaw>
          <math xmlns="http://www.w3.org/1998/Math/MathML">
            <apply>
              <times/>
              <ci> _rateLaw20 </ci>
              <ci> S45 </ci>
            </apply>
          </math>
        </kineticLaw>
      </reaction>
      <reaction id="R85" reversible="false">
        <listOfReactants>
          <speciesReference species="S46"/>
        </listOfReactants>
        <listOfProducts>
          <speciesReference species="S54"/>
        </listOfProducts>
        <kineticLaw>
          <math xmlns="http://www.w3.org/1998/Math/MathML">
            <apply>
              <times/>
              <ci> _rateLaw22 </ci>
              <ci> S46 </ci>
            </apply>
          </math>
        </kineticLaw>
      </reaction>
      <reaction id="R86" reversible="false">
        <listOfReactants>
          <speciesReference species="S45"/>
        </listOfReactants>
        <listOfProducts>
          <speciesReference species="S27"/>
        </listOfProducts>
        <kineticLaw>
          <math xmlns="http://www.w3.org/1998/Math/MathML">
            <apply>
              <times/>
              <ci> d3 </ci>
              <ci> S45 </ci>
            </apply>
          </math>
        </kineticLaw>
      </reaction>
      <reaction id="R87" reversible="false">
        <listOfReactants>
          <speciesReference species="S45"/>
        </listOfReactants>
        <listOfProducts>
          <speciesReference species="S54"/>
        </listOfProducts>
        <kineticLaw>
          <math xmlns="http://www.w3.org/1998/Math/MathML">
            <apply>
              <times/>
              <ci> _rateLaw23 </ci>
              <ci> S45 </ci>
            </apply>
          </math>
        </kineticLaw>
      </reaction>
      <reaction id="R88" reversible="false">
        <listOfReactants>
          <speciesReference species="S46"/>
        </listOfReactants>
        <listOfProducts>
          <speciesReference species="S27"/>
        </listOfProducts>
        <kineticLaw>
          <math xmlns="http://www.w3.org/1998/Math/MathML">
            <apply>
              <times/>
              <ci> _rateLaw24 </ci>
              <ci> S46 </ci>
            </apply>
          </math>
        </kineticLaw>
      </reaction>
      <reaction id="R89" reversible="false">
        <listOfReactants>
          <speciesReference species="S52"/>
        </listOfReactants>
        <kineticLaw>
          <math xmlns="http://www.w3.org/1998/Math/MathML">
            <apply>
              <times/>
              <ci> g14 </ci>
              <ci> S52 </ci>
            </apply>
          </math>
        </kineticLaw>
      </reaction>
      <reaction id="R90" reversible="false">
        <listOfReactants>
          <speciesReference species="S47"/>
        </listOfReactants>
        <kineticLaw>
          <math xmlns="http://www.w3.org/1998/Math/MathML">
            <apply>
              <times/>
              <ci> g15 </ci>
              <ci> S47 </ci>
            </apply>
          </math>
        </kineticLaw>
      </reaction>
      <reaction id="R91" reversible="false">
        <listOfReactants>
          <speciesReference species="S47"/>
        </listOfReactants>
        <listOfProducts>
          <speciesReference species="S29"/>
        </listOfProducts>
        <kineticLaw>
          <math xmlns="http://www.w3.org/1998/Math/MathML">
            <apply>
              <times/>
              <ci> d5 </ci>
              <ci> S47 </ci>
            </apply>
          </math>
        </kineticLaw>
      </reaction>
      <reaction id="R92" reversible="false">
        <listOfReactants>
          <speciesReference species="S52"/>
        </listOfReactants>
        <listOfProducts>
          <speciesReference species="S55"/>
        </listOfProducts>
        <kineticLaw>
          <math xmlns="http://www.w3.org/1998/Math/MathML">
            <apply>
              <times/>
              <ci> _rateLaw31 </ci>
              <ci> S52 </ci>
            </apply>
          </math>
        </kineticLaw>
      </reaction>
      <reaction id="R93" reversible="false">
        <listOfReactants>
          <speciesReference species="S47"/>
        </listOfReactants>
        <listOfProducts>
          <speciesReference species="S56"/>
        </listOfProducts>
        <kineticLaw>
          <math xmlns="http://www.w3.org/1998/Math/MathML">
            <apply>
              <times/>
              <ci> i1 </ci>
              <ci> S47 </ci>
            </apply>
          </math>
        </kineticLaw>
      </reaction>
      <reaction id="R94" reversible="false">
        <listOfReactants>
          <speciesReference species="S48"/>
        </listOfReactants>
        <listOfProducts>
          <speciesReference species="S35"/>
          <speciesReference species="S36"/>
        </listOfProducts>
        <kineticLaw>
          <math xmlns="http://www.w3.org/1998/Math/MathML">
            <apply>
              <times/>
              <ci> u6 </ci>
              <ci> S48 </ci>
            </apply>
          </math>
        </kineticLaw>
      </reaction>
      <reaction id="R95" reversible="false">
        <listOfReactants>
          <speciesReference species="S48"/>
        </listOfReactants>
        <kineticLaw>
          <math xmlns="http://www.w3.org/1998/Math/MathML">
            <apply>
              <times/>
              <ci> g20 </ci>
              <ci> S48 </ci>
            </apply>
          </math>
        </kineticLaw>
      </reaction>
      <reaction id="R96" reversible="false">
        <listOfReactants>
          <speciesReference species="S49"/>
        </listOfReactants>
        <listOfProducts>
          <speciesReference species="S8"/>
          <speciesReference species="S40"/>
        </listOfProducts>
        <kineticLaw>
          <math xmlns="http://www.w3.org/1998/Math/MathML">
            <apply>
              <times/>
              <ci> u1 </ci>
              <ci> S49 </ci>
            </apply>
          </math>
        </kineticLaw>
      </reaction>
      <reaction id="R97" reversible="false">
        <listOfReactants>
          <speciesReference species="S49"/>
        </listOfReactants>
        <listOfProducts>
          <speciesReference species="S8"/>
        </listOfProducts>
        <kineticLaw>
          <math xmlns="http://www.w3.org/1998/Math/MathML">
            <apply>
              <times/>
              <ci> g16 </ci>
              <ci> S49 </ci>
            </apply>
          </math>
        </kineticLaw>
      </reaction>
      <reaction id="R98" reversible="false">
        <listOfReactants>
          <speciesReference species="S50"/>
        </listOfReactants>
        <listOfProducts>
          <speciesReference species="S10"/>
          <speciesReference species="S42"/>
        </listOfProducts>
        <kineticLaw>
          <math xmlns="http://www.w3.org/1998/Math/MathML">
            <apply>
              <times/>
              <ci> u3 </ci>
              <ci> S50 </ci>
            </apply>
          </math>
        </kineticLaw>
      </reaction>
      <reaction id="R99" reversible="false">
        <listOfReactants>
          <speciesReference species="S50"/>
        </listOfReactants>
        <listOfProducts>
          <speciesReference species="S9"/>
          <speciesReference species="S10"/>
        </listOfProducts>
        <kineticLaw>
          <math xmlns="http://www.w3.org/1998/Math/MathML">
            <apply>
              <times/>
              <ci> d9 </ci>
              <ci> S50 </ci>
            </apply>
          </math>
        </kineticLaw>
      </reaction>
      <reaction id="R100" reversible="false">
        <listOfReactants>
          <speciesReference species="S51"/>
        </listOfReactants>
        <kineticLaw>
          <math xmlns="http://www.w3.org/1998/Math/MathML">
            <apply>
              <times/>
              <ci> g17 </ci>
              <ci> S51 </ci>
            </apply>
          </math>
        </kineticLaw>
      </reaction>
      <reaction id="R101" reversible="false">
        <listOfReactants>
          <speciesReference species="S52"/>
        </listOfReactants>
        <listOfProducts>
          <speciesReference species="S29"/>
        </listOfProducts>
        <kineticLaw>
          <math xmlns="http://www.w3.org/1998/Math/MathML">
            <apply>
              <times/>
              <ci> kd </ci>
              <ci> S52 </ci>
            </apply>
          </math>
        </kineticLaw>
      </reaction>
      <reaction id="R102" reversible="false">
        <listOfReactants>
          <speciesReference species="S47"/>
        </listOfReactants>
        <listOfProducts>
          <speciesReference species="S55"/>
        </listOfProducts>
        <kineticLaw>
          <math xmlns="http://www.w3.org/1998/Math/MathML">
            <apply>
              <times/>
              <ci> Mdm2_Inh_binding </ci>
              <ci> S47 </ci>
            </apply>
          </math>
        </kineticLaw>
      </reaction>
      <reaction id="R103" reversible="false">
        <listOfReactants>
          <speciesReference species="S53"/>
        </listOfReactants>
        <kineticLaw>
          <math xmlns="http://www.w3.org/1998/Math/MathML">
            <apply>
              <times/>
              <ci> dr2 </ci>
              <ci> S53 </ci>
            </apply>
          </math>
        </kineticLaw>
      </reaction>
      <reaction id="R104" reversible="false">
        <listOfReactants>
          <speciesReference species="S54"/>
        </listOfReactants>
        <kineticLaw>
          <math xmlns="http://www.w3.org/1998/Math/MathML">
            <apply>
              <times/>
              <ci> g101 </ci>
              <ci> S54 </ci>
            </apply>
          </math>
        </kineticLaw>
      </reaction>
      <reaction id="R105" reversible="false">
        <listOfReactants>
          <speciesReference species="S54"/>
        </listOfReactants>
        <kineticLaw>
          <math xmlns="http://www.w3.org/1998/Math/MathML">
            <apply>
              <times/>
              <ci> _rateLaw21 </ci>
              <ci> S54 </ci>
            </apply>
          </math>
        </kineticLaw>
      </reaction>
      <reaction id="R106" reversible="false">
        <listOfReactants>
          <speciesReference species="S54"/>
        </listOfReactants>
        <listOfProducts>
          <speciesReference species="S46"/>
        </listOfProducts>
        <kineticLaw>
          <math xmlns="http://www.w3.org/1998/Math/MathML">
            <apply>
              <times/>
              <ci> d3 </ci>
              <ci> S54 </ci>
            </apply>
          </math>
        </kineticLaw>
      </reaction>
      <reaction id="R107" reversible="false">
        <listOfReactants>
          <speciesReference species="S54"/>
        </listOfReactants>
        <listOfProducts>
          <speciesReference species="S45"/>
        </listOfProducts>
        <kineticLaw>
          <math xmlns="http://www.w3.org/1998/Math/MathML">
            <apply>
              <times/>
              <ci> _rateLaw24 </ci>
              <ci> S54 </ci>
            </apply>
          </math>
        </kineticLaw>
      </reaction>
      <reaction id="R108" reversible="false">
        <listOfReactants>
          <speciesReference species="S55"/>
        </listOfReactants>
        <kineticLaw>
          <math xmlns="http://www.w3.org/1998/Math/MathML">
            <apply>
              <times/>
              <ci> g15 </ci>
              <ci> S55 </ci>
            </apply>
          </math>
        </kineticLaw>
      </reaction>
      <reaction id="R109" reversible="false">
        <listOfReactants>
          <speciesReference species="S56"/>
        </listOfReactants>
        <kineticLaw>
          <math xmlns="http://www.w3.org/1998/Math/MathML">
            <apply>
              <times/>
              <ci> g15 </ci>
              <ci> S56 </ci>
            </apply>
          </math>
        </kineticLaw>
      </reaction>
      <reaction id="R110" reversible="false">
        <listOfReactants>
          <speciesReference species="S55"/>
        </listOfReactants>
        <listOfProducts>
          <speciesReference species="S52"/>
        </listOfProducts>
        <kineticLaw>
          <math xmlns="http://www.w3.org/1998/Math/MathML">
            <apply>
              <times/>
              <ci> d5 </ci>
              <ci> S55 </ci>
            </apply>
          </math>
        </kineticLaw>
      </reaction>
      <reaction id="R111" reversible="false">
        <listOfReactants>
          <speciesReference species="S55"/>
        </listOfReactants>
        <listOfProducts>
          <speciesReference species="S57"/>
        </listOfProducts>
        <kineticLaw>
          <math xmlns="http://www.w3.org/1998/Math/MathML">
            <apply>
              <times/>
              <ci> i1 </ci>
              <ci> S55 </ci>
            </apply>
          </math>
        </kineticLaw>
      </reaction>
      <reaction id="R112" reversible="false">
        <listOfReactants>
          <speciesReference species="S56"/>
        </listOfReactants>
        <listOfProducts>
          <speciesReference species="S58"/>
        </listOfProducts>
        <kineticLaw>
          <math xmlns="http://www.w3.org/1998/Math/MathML">
            <apply>
              <times/>
              <ci> _rateLaw32 </ci>
              <ci> S56 </ci>
            </apply>
          </math>
        </kineticLaw>
      </reaction>
      <reaction id="R113" reversible="false">
        <listOfReactants>
          <speciesReference species="S55"/>
        </listOfReactants>
        <listOfProducts>
          <speciesReference species="S47"/>
        </listOfProducts>
        <kineticLaw>
          <math xmlns="http://www.w3.org/1998/Math/MathML">
            <apply>
              <times/>
              <ci> kd </ci>
              <ci> S55 </ci>
            </apply>
          </math>
        </kineticLaw>
      </reaction>
      <reaction id="R114" reversible="false">
        <listOfReactants>
          <speciesReference species="S56"/>
        </listOfReactants>
        <listOfProducts>
          <speciesReference species="S57"/>
        </listOfProducts>
        <kineticLaw>
          <math xmlns="http://www.w3.org/1998/Math/MathML">
            <apply>
              <times/>
              <ci> Mdm2_Inh_binding </ci>
              <ci> S56 </ci>
            </apply>
          </math>
        </kineticLaw>
      </reaction>
      <reaction id="R115" reversible="false">
        <listOfReactants>
          <speciesReference species="S57"/>
        </listOfReactants>
        <kineticLaw>
          <math xmlns="http://www.w3.org/1998/Math/MathML">
            <apply>
              <times/>
              <ci> g15 </ci>
              <ci> S57 </ci>
            </apply>
          </math>
        </kineticLaw>
      </reaction>
      <reaction id="R116" reversible="false">
        <listOfReactants>
          <speciesReference species="S58"/>
        </listOfReactants>
        <kineticLaw>
          <math xmlns="http://www.w3.org/1998/Math/MathML">
            <apply>
              <times/>
              <ci> g15 </ci>
              <ci> S58 </ci>
            </apply>
          </math>
        </kineticLaw>
      </reaction>
      <reaction id="R117" reversible="false">
        <listOfReactants>
          <speciesReference species="S58"/>
        </listOfReactants>
        <kineticLaw>
          <math xmlns="http://www.w3.org/1998/Math/MathML">
            <apply>
              <times/>
              <ci> g16 </ci>
              <ci> S58 </ci>
            </apply>
          </math>
        </kineticLaw>
      </reaction>
      <reaction id="R118" reversible="false">
        <listOfReactants>
          <speciesReference species="S58"/>
        </listOfReactants>
        <listOfProducts>
          <speciesReference species="S56"/>
        </listOfProducts>
        <kineticLaw>
          <math xmlns="http://www.w3.org/1998/Math/MathML">
            <apply>
              <times/>
              <ci> _rateLaw33 </ci>
              <ci> S58 </ci>
            </apply>
          </math>
        </kineticLaw>
      </reaction>
      <reaction id="R119" reversible="false">
        <listOfReactants>
          <speciesReference species="S57"/>
        </listOfReactants>
        <listOfProducts>
          <speciesReference species="S59"/>
        </listOfProducts>
        <kineticLaw>
          <math xmlns="http://www.w3.org/1998/Math/MathML">
            <apply>
              <times/>
              <ci> _rateLaw34 </ci>
              <ci> S57 </ci>
            </apply>
          </math>
        </kineticLaw>
      </reaction>
      <reaction id="R120" reversible="false">
        <listOfReactants>
          <speciesReference species="S57"/>
        </listOfReactants>
        <listOfProducts>
          <speciesReference species="S56"/>
        </listOfProducts>
        <kineticLaw>
          <math xmlns="http://www.w3.org/1998/Math/MathML">
            <apply>
              <times/>
              <ci> kd </ci>
              <ci> S57 </ci>
            </apply>
          </math>
        </kineticLaw>
      </reaction>
      <reaction id="R121" reversible="false">
        <listOfReactants>
          <speciesReference species="S58"/>
        </listOfReactants>
        <listOfProducts>
          <speciesReference species="S59"/>
        </listOfProducts>
        <kineticLaw>
          <math xmlns="http://www.w3.org/1998/Math/MathML">
            <apply>
              <times/>
              <ci> Mdm2_Inh_binding </ci>
              <ci> S58 </ci>
            </apply>
          </math>
        </kineticLaw>
      </reaction>
      <reaction id="R122" reversible="false">
        <listOfReactants>
          <speciesReference species="S59"/>
        </listOfReactants>
        <kineticLaw>
          <math xmlns="http://www.w3.org/1998/Math/MathML">
            <apply>
              <times/>
              <ci> g15 </ci>
              <ci> S59 </ci>
            </apply>
          </math>
        </kineticLaw>
      </reaction>
      <reaction id="R123" reversible="false">
        <listOfReactants>
          <speciesReference species="S59"/>
        </listOfReactants>
        <kineticLaw>
          <math xmlns="http://www.w3.org/1998/Math/MathML">
            <apply>
              <times/>
              <ci> g16 </ci>
              <ci> S59 </ci>
            </apply>
          </math>
        </kineticLaw>
      </reaction>
      <reaction id="R124" reversible="false">
        <listOfReactants>
          <speciesReference species="S59"/>
        </listOfReactants>
        <listOfProducts>
          <speciesReference species="S57"/>
        </listOfProducts>
        <kineticLaw>
          <math xmlns="http://www.w3.org/1998/Math/MathML">
            <apply>
              <times/>
              <ci> _rateLaw35 </ci>
              <ci> S59 </ci>
            </apply>
          </math>
        </kineticLaw>
      </reaction>
      <reaction id="R125" reversible="false">
        <listOfReactants>
          <speciesReference species="S59"/>
        </listOfReactants>
        <listOfProducts>
          <speciesReference species="S58"/>
        </listOfProducts>
        <kineticLaw>
          <math xmlns="http://www.w3.org/1998/Math/MathML">
            <apply>
              <times/>
              <ci> kd </ci>
              <ci> S59 </ci>
            </apply>
          </math>
        </kineticLaw>
      </reaction>
    </listOfReactions>
  </model>
</sbml>
