# Supplementary material for: Model-based optimization of combination protocols for irradiation-insensitive cancers
Source: Sci Rep. 2020 Jul 28;10:12652. doi: 10.1038/s41598-020-69380-6 (PMC7387345; doi:10.1038/s41598-020-69380-6)
Supplement: Supplementary file 2 — S1 Code. [file 41598_2020_69380_MOESM2_ESM.zip › S2_Code_BioNetGen/ReadMe.txt]

The file combination_protocol.bngl is a BioNetGen model file which accompanies
the paper:

            "Model-based optimization of combination protocols 
                   for irradiation-insensitive cancers"
              by  B. Hat, J. Jaruszewicz-Blonska & T. Lipniacki
                        (Scientific Reports 2020).

and allows for performing stochastic (Gillespie SSA) simulations of dynamics 
of the p53 network model in response to a combination tharapy protocol.
The default settings allow to reproduce Fig 5A.

In export directory an equivalent model definition in SBML can be found.


BNGL model execution instructions
---------------------------------

1)  Download BioNetGen from http://www.bionetgen.org and install the 
software following the step-by-step instructions provided in the tutorial.
(This may require the installation of Perl and, optionally, Java.)

The model has been developed and tested under BioNetGen 2.2.5, in hope that
it will be compatibile with later BioNetGen releases.

2)  Place the file 'combination_protocol.bngl' into 'Models2' folder 
in the BioNetGen directory.

3)  In the command window under Windows: change the current working 
directory to 'Models2' in your installed BioNetGen directory hierarchy
by issuing e.g.

  cd "C:\Program Files\BioNetGen-2.2.5-stable\Models2"

and run BioNetGen engine with the follwing command:

  perl ..\BNG2.pl combination_protocol.bngl

(Proceed analogously under Linux/Mac OS X.)

Output will be written in Models2 directory in files:

  ode_equil.gdat 
  ssa_equil.gdat 
  ssa_IR_INH.gdat 

You can visualize individual trajectories with, e.g., PhiBPlot, which is 
contained in the BioNetGen installation directory (Java required). Under
Windows, double-click the application jar file and select GDAT-file;
under Linux/Mac OS X type in the command line:

  java -jar BIONETGET_DIR/PhiBPlot/PhiBPlot.jar ssa_IR_INH.gdat 

where BIONETGET_DIR is the BioNetGen main directory.


Optional use of RuleBender
--------------------------

To facilitate model analysis, you can also consider using BioNetGen
within RuleBender, which is an integrated environment with a convenient
trajectory visualization tool (please see http://www.rulebender.org).
