# Supplementary material for: Model-based optimization of combination protocols for irradiation-insensitive cancers
Source: Sci Rep. 2020 Jul 28;10:12652. doi: 10.1038/s41598-020-69380-6 (PMC7387345; doi:10.1038/s41598-020-69380-6)
Supplement: Supplementary file 3 — S2 Code. [file 41598_2020_69380_MOESM3_ESM.zip]

Archive with 7 entries (6 files):
- S1_Code_Matlab/
- S1_Code_Matlab/initialize.m
- S1_Code_Matlab/make_plots.m
- S1_Code_Matlab/p53_Mdm2_Inhibitor.m
- S1_Code_Matlab/protocol.m
- S1_Code_Matlab/ReadMe.txt
- S1_Code_Matlab/run_simulation.m
