# Supplementary material for: Model-based optimization of combination protocols for irradiation-insensitive cancers
Source: Sci Rep. 2020 Jul 28;10:12652. doi: 10.1038/s41598-020-69380-6 (PMC7387345; doi:10.1038/s41598-020-69380-6)
Supplement: Supplementary file 3 — S2 Code. [file 41598_2020_69380_MOESM3_ESM.zip › S1_Code_Matlab/initialize.m]

% % % % % % % % % % % % % % % % % % % % % % % % % % % % % % % % % % % % % %
%                                                                         %
% The combination therapy model based on p53 network by Hat et al. (2020).%
%                                                                         %
% The initial values of all variables are set in this file.               %
% This file is used by the protocol.m function.                           %
%                                                                         %
% % % % % % % % % % % % % % % % % % % % % % % % % % % % % % % % % % % % % %


function [y0] = initialize()


%% Initial values

global Rb_tot;  global SIAH1_tot;  global Bad_tot;  global BclXL_tot;
Rb_tot  = 3e5;
SIAH1_tot  = 1e5;
Bad_tot  = 6e4;      
BclXL_tot = 1e5;    

%------------------------------------------------
y0 = zeros(1,39);
y0( 1) =  0;        % DNA_DSB (DNA damage)
y0( 2) =  0;        % ATM_p
y0( 3) = SIAH1_tot; % SIAH1_0
y0( 4) =  0;        % HIPK2
y0( 5) =  0;        % p53_0p
y0( 6) =  0;        % p53_arrester
y0( 7) =  0;        % p53_S46p
y0( 8) =  0;        % p53_killer
y0( 9) =  0;        % Mdm2 mRNA
y0(10) =  0;        % Mdm2_cyt_0p
y0(11) =  0;        % Mdm2_cyt_S166S186p
y0(12) =  0;        % Mdm2_nuc_S166S186p
y0(13) =  0;        % Mdm2_nuc_S166S186p_S395p
y0(14) =  0;        % Wip1 mRNA
y0(15) =  0;        % Wip1
y0(16) =  0;        % PTEN mRNA
y0(17) =  0;        % PTEN
y0(18) =  0;        % PIP3
y0(19) =  0;        % AKT_p
%------------------------------------------------
y0(20) =  0;        % p21 mRNA
y0(21) =  0;        % p21 (free)
y0(22) = Rb_tot;    % Rb1_0 (free)
y0(23) =  0;        % Rb1_0:E2F1 complex
y0(24) =  0;        % Cyclin_E (free)
y0(25) =  0;        % Cyclin_E:p21 complex
%------------------------------------------------
y0(26) =  0;        % Bax mRNA
y0(27) =  0;        % Bax (free)
y0(28) = BclXL_tot; % BclXL (free)
y0(29) =  0;        % Bax:BclXL complex
y0(30) = Bad_tot;   % Bad_0 (free)
y0(31) =  0;        % Bad_p (free)
y0(32) =  0;        % proCaspase
y0(33) =  0;        % Caspase (active)
%------------------------------------------------
y0(34) =  0;        % Mdm2_cyt_0p:Inh_Mdm2 complex
y0(35) =  0;        % Mdm2_cyt_S166S186p:Inh_Mdm2 complex
y0(36) =  0;        % Mdm2_nuc_S166S186p:Inh_Mdm2 complex
y0(37) =  0;        % Mdm2_nuc_S166S186p_S395p:Inh_Mdm2 complex
%----------------------------------------------
y0(38) = 0;         % 0;  oral delivery of Inhibitor 
y0(39) = 0;         % 0;  blood level of Inhibitor 


end
