# Supplementary material for: Model-based optimization of combination protocols for irradiation-insensitive cancers
Source: Sci Rep. 2020 Jul 28;10:12652. doi: 10.1038/s41598-020-69380-6 (PMC7387345; doi:10.1038/s41598-020-69380-6)
Supplement: Supplementary file 3 — S2 Code. [file 41598_2020_69380_MOESM3_ESM.zip › S1_Code_Matlab/make_plots.m]

% % % % % % % % % % % % % % % % % % % % % % % % % % % % % % % % % % % % % %
%                                                                         %
% The combination therapy model based on p53 network by Hat et al. (2020).%
%                                                                         %
% This file contains only plotting commands and is intended to be used    %
% by the main simulation script using the complete p53 network model.     %
%                                                                         %
% % % % % % % % % % % % % % % % % % % % % % % % % % % % % % % % % % % % % %

function make_plots(T,Y)
global IR_Gy; 
global INH;

figure

t_before_IR = 0.5;  % [day]
time_range = [-t_before_IR  max(T)];       % horizontal axis range
time_label = 'Time [day]';

plot_vars = {{'DNA DSB', 1} ; ...
             {'ATM_p',   2} ; ...
             {'Wip1',   15} ; ...
             {'PTEN',   17} ; ...
             {'AKT_p',  19} ; ...
             {'p21',    21} ; ...
             {'p53_{arrester}',6} ; ...
             {'p53_{killer}',  8} ; ...
             {'Mdm2_{cyt,tot}',[10 11]} ; ...
             {'Mdm2_{nuc,tot}',[12 13]} ; ...
             {'Cyclin E', 24} ; ...
             {'Mdm2_{tot}:INH_{blood}',[34 35 36 37]} ; ...
             {'Mdm2_{nuc, S166 S186}:INH_{blood}',36} ; ...
             {'INH_{oral}', 38} ; ...
             {'INH_{blood}', 39} ; ...
             {'Caspase',  33}};
        
for i = 1:length(plot_vars)
  subplot(4,4,i)
  size(T);
  size(sum(Y(:,plot_vars{i}{2}),2));
  plot(T,sum(Y(:,plot_vars{i}{2}),2), 'r', 'LineWidth',2);
  xlim(time_range);
  title(plot_vars{i}{1})
  xlabel(time_label);
  grid on
end


set(findall(gcf,'Type','axes'),'FontSize',12,'FontName','Times New Roman')
ha = axes('Position',[0 0 1 1],'Xlim',[0 1],'Ylim',[0 1],'Box','off','Visible','off','Units','normalized', 'clipping' , 'off');
text(0.5, 0.99,['IR = ',num2str(IR_Gy), ' Gy,','   INH = ',num2str(INH)],'HorizontalAlignment','center','VerticalAlignment', 'top','FontName','Times New Roman','FontSize',14);

 end
