# Supplementary material for: Model-based optimization of combination protocols for irradiation-insensitive cancers
Source: Sci Rep. 2020 Jul 28;10:12652. doi: 10.1038/s41598-020-69380-6 (PMC7387345; doi:10.1038/s41598-020-69380-6)
Supplement: Supplementary file 3 — S2 Code. [file 41598_2020_69380_MOESM3_ESM.zip › S1_Code_Matlab/protocol.m]

% % % % % % % % % % % % % % % % % % % % % % % % % % % % % % % % % % % % % %
%                                                                         %
% The combination therapy model based on p53 network by Hat et al. (2020).%
%                                                                         %
% This file is intended to be used by the main simulation script,         %
% run_simulation.m, using the complete p53 network model.                 %
%                                                                         %
% % % % % % % % % % % % % % % % % % % % % % % % % % % % % % % % % % % % % %


function protocol(series_limit)


sec_ = 1;  min_= 60*sec_;  hour_ = 60*min_;  day_ = 24*hour_;

global tp_0; global prot_IR_0; global prot_Mdm2_Inh_0;
global is_IR_switched_on; global Mdm2_Inh; global DNA_DSB_due_to_IR;
global IR_Gy; global INH;


%% Initial values
y0=initialize();


%% Simulation

dt = 10*sec_;             % time step for ODE
DNA_DSB_per_IR_Gy = 10;   % expected number of DSB (with slow repair rate) per 1 Gy 
DNA_DSB_due_to_IR = IR_Gy*DNA_DSB_per_IR_Gy/tp_0(1); % tp_0(1) is duration of irradiation


% equilibration; 7*day_:
tp0= 7*day_;              % equilibration
Mdm2_Inh=0;  
is_IR_switched_on=0;
[t0,Y0] = ode23tb(@p53_Mdm2_Inhibitor,0:dt:tp0,y0);
Tn=t0-t0(end);
Yn=Y0;           


% Cycles of irradiation and inhibitor administration:
for i1=1:series_limit
  for i2=1:length(tp_0)
    %series i1, phase i2
    phase_n=i2;
    Mdm2_Inh=INH*prot_Mdm2_Inh_0(phase_n)/tp_0(phase_n); % when prot_Mdm2_Inh_0(phase_n)=1 
                                                         % tp_0(phase_n)=10*sec_ - duration of Inhibitor administration
    is_IR_switched_on = prot_IR_0(phase_n);
    [t,Y] = ode23tb(@p53_Mdm2_Inhibitor,0:dt:tp_0(phase_n),Yn(end,:));
    Tn=[Tn;t+Tn(end)];
    Yn=[Yn;Y];
  end
end

% Relaxation (1 day)
tr=1*day_;          % relaxation
[t,Y] = ode23tb(@p53_Mdm2_Inhibitor,0:dt:tr,Yn(end,:));
Tn=[Tn;t+Tn(end)];
Yn=[Yn;Y];

make_plots(Tn./day_,Yn);

end           
