# Supplementary material for: Model-based optimization of combination protocols for irradiation-insensitive cancers
Source: Sci Rep. 2020 Jul 28;10:12652. doi: 10.1038/s41598-020-69380-6 (PMC7387345; doi:10.1038/s41598-020-69380-6)
Supplement: Supplementary file 3 — S2 Code. [file 41598_2020_69380_MOESM3_ESM.zip › S1_Code_Matlab/ReadMe.txt]

This package contains executable model files featuring the article:

          "Model based optimization of combination protocols 
                for irradiation-insensitive cancers"

          by  Hat B, Jaruszewicz-Blonska J, and Lipniacki T
                 (Scientific Reports 2020).


The code allows for deterministic simulations of model dynamics in Matlab. 
The main executable script is called 'run_simulation.m'.
In this file by settinig i=1,2...10 in line 97
the user can run any of ten protocols analized in the article.  
