# Supplementary material for: Model-based optimization of combination protocols for irradiation-insensitive cancers
Source: Sci Rep. 2020 Jul 28;10:12652. doi: 10.1038/s41598-020-69380-6 (PMC7387345; doi:10.1038/s41598-020-69380-6)
Supplement: Supplementary file 3 — S2 Code. [file 41598_2020_69380_MOESM3_ESM.zip › S1_Code_Matlab/run_simulation.m]

% % % % % % % % % % % % % % % % % % % % % % % % % % % % % % % % % % % % % %
%                                                                         %
% The combination therapy model based on p53 network by Hat et al. (2020).%
%                                                                         %
% This is the *main script* ("driver") for simulating dynamics of the     %
% model in response to different protocols specified in lines 54-111      %
%                                                                         %
% % % % % % % % % % % % % % % % % % % % % % % % % % % % % % % % % % % % % %


%% Simulation protocol settings

%% Parameters - global settings:

global tp_0; global prot_IR_0; global prot_Mdm2_Inh_0;
global M1; global s1; global s2; global kd; global ka;
global IR_Gy; global INH;

kd=4.6e-5;         % Inhibitor dissociation rate    [Estimated]
M1=5;              % M--M constant in ATM phoshorylation due to IR 

%% Settings for normal cells:
ka=kd;             % Inhibitor and Mdm2 association rate
                            
% ka=kd/10;        decresed association of Inhibitor to Mdm2 
%                  due to lower Inhibitor specificity to normal
%                  than to cancer cells                

s1 = 0.1;          % 0.1  Wip1 mRNA synthesis  
s2 = 0.03;         % 0.03 PTEN mRNA synthesis


% %% Settings for PTEN-cancer cells:
% ka=kd;           
% s1 = 0.1;        % 0.1 Wip1 mRNA synthesis  
% s2 = 0.03/5;     % 0.006 PTEN mRNA synthesis
% 
% %% Settings for Wip1-cancer cells:
% ka=kd;           
% s1 = 5*0.1;      % 0.5 Wip1 mRNA synthesis  
% s2 = 0.03;       % 0.03 PTEN mRNA synthesis


%% protocol settings    

sec_ = 1;  min_= 60*sec_;  hour_ = 60*min_;  day_ = 24*hour_;
tp_all={}; 
prot_IR_all={};
prot_Mdm2_Inh_all={};


%% Protocols shown in Fig. 6 marked with color lines:
tp_all{1}=                [10*min_ 6*hour_ 10*sec_ 12*hour_ 10*sec_ 6*hour_];  % duration of each phase
prot_IR_all{1}=           [1       0       0       0        0       0      ];  % 1 - irradiation (dose determined in line 104)                                                                                % 0 - no irradiation
prot_Mdm2_Inh_all{1}=     [0       0       1       0        1       0      ];  % 1 - Inhibitor administration (dose determined in line 105)                                                                                % 0 - no inh administration

tp_all{2}=                [10*min_ 10*sec_ 18*hour_ 10*sec_ 18*hour_];
prot_IR_all{2}=           [1       0       0        0       0       ];         % irradiation 
prot_Mdm2_Inh_all{2}=     [0       1       0        1       0       ];         % Inhibitor administration

tp_all{3}=                [10*min_ 10*sec_ 24*hour_ 10*sec_ 12*hour_];
prot_IR_all{3}=           [1       0       0        0       0       ];         % irradiation
prot_Mdm2_Inh_all{3}=     [0       1       0        1       0       ];         % Inhibitor administration

tp_all{4}=                [10*min_ 6*hour_ 10*sec_ 24*hour_ 10*sec_ 6*hour_];
prot_IR_all{4}=           [1       0       0       0        0       0       ]; % irradiation
prot_Mdm2_Inh_all{4}=     [0       0       1       0        1       0       ]; % Inhibitor administration


%% Protocols shown in Fig. 6 marked with grey lines:

tp_all{5}=            [10*min_ 10*sec_ 12*hour_];
prot_IR_all{5}=       [1       0       0       ]; % irradiation
prot_Mdm2_Inh_all{5}= [0       1       0       ]; % Inhibitor administration

tp_all{6}=            [10*min_ 6*hour_ 10*sec_ 6*hour_ ];
prot_IR_all{6}=       [1       0       0       0       ]; % irradiation
prot_Mdm2_Inh_all{6}= [0       0       1       0       ]; % Inhibitor administration

tp_all{7}=            [10*min_ 6*hour_ 10*sec_ 12*hour_];
prot_IR_all{7}=       [1       0       0       0       ]; % irradiation
prot_Mdm2_Inh_all{7}= [0       0       1       0       ]; % Inhibitor administration

tp_all{8}=            [10*min_ 10*sec_ 12*hour_ 10*sec_ 12*hour_];
prot_IR_all{8}=       [1       0       0        0       0       ]; % irradiation
prot_Mdm2_Inh_all{8}= [0       1       0        1       0       ]; % Inhibitor administration

tp_all{9}=            [10*min_ 6*hour_ 10*sec_ 12*hour_ 10*sec_ 12*hour_];
prot_IR_all{9}=      [1       0       0       0        0       0       ]; % irradiation
prot_Mdm2_Inh_all{9}=[0       0       1       0        1       0       ]; % Inhibitor administration

tp_all{10}=           [10*min_ 6*hour_ 10*sec_ 18*hour_ 10*sec_ 12*hour_];
prot_IR_all{10}=      [1       0       0       0        0       0       ]; % irradiation
prot_Mdm2_Inh_all{10}=[0       0       1       0        1       0       ]; % Inhibitor administration


i=10;  % choice of protocol to perform:

tp_0=           tp_all{i};             % the same protocol for all series
prot_IR_0=      prot_IR_all{i};        % the same protocol for all series
prot_Mdm2_Inh_0=prot_Mdm2_Inh_all{i};  % the same protocol for all series


IR_Gy=0.5;   % single dose of irradiation
INH=10;      % inhibitor dose per single administration       
series_n=10; % protocol length: number of repeated series (12-, 18-, 24- or 36-h long) of treatment

% run protocol (default settings: 7 day equilibration, 1 day relaxation after last cycle):
protocol(series_n) 
